# Supplementary material for: Comprehensive analysis of total knee arthroplasty kinematics and functional recovery: Exploring full-body gait deviations in patients with knee osteoarthritis
Source: PLoS One. 2024 Dec 5;19(12):e0314991. doi: 10.1371/journal.pone.0314991 (PMC11620450; doi:10.1371/journal.pone.0314991)
Supplement: S5 Table — (CSV) [file pone.0314991.s005.csv]

Patient	Visit	Cluster	TASa	TASb	TASc	TASd	TASrom	TAFa	TAFb	TAFc	TAFrom	TATa	TATb	TATrom	PASa	PASb	PASc	PASd	PASrom	PAFa	PAFb	PAFc	PAFrom	PATa	PATb	PATc	PATrom	HASa	HASb	HASc	HASrom	HAFa	HAFb	HAFc	HAFrom	KASa	KASb	KASc	KASd	KASrom	KAFa	KAFb	KAFc	KAFrom	AASa	AASb	AASc	AASd	AASrom
P001	PRE	3	8.52385139465332	5.91437700271607	8.64827503204346	5.76643028259277	3.38141807556153	1.69259470328689	-3.10849673181772	3.77829694032669	6.88679367214441	-1.69084167480469	4.02891189575195	8.03011610031128	9.24328196048737	10.4189962685108	11.4120181679726	9.37919747829437	2.16873620748519	-4.52800247073173	0.659947642125189	-3.74852383136749	6.48096575215458	0.0169238857924943	-1.17543556481833	-3.2559940270707	3.91912443976849	28.0662453174591	-12.2676664495468	31.8101938438416	44.0778602933884	-1.44667032361031	6.42748313426971	-2.41058477394283	8.83806790821254	-1.301294721663	-1.5954042544961	-9.61021152257919	46.826797618866	56.4370091414452	0.855184726417065	2.91509096458554	0.955987139642238	2.23766808263957	-6.5001049041748	-11.7662208747864	9.60137518882751	-4.30476254463196	22.5741836071014
P002	PRE	1	-5.12263488769531	-5.66202684674944	-3.84846139090402	-7.18672949654715	3.33826810564313	-0.214258380234242	-1.72089395352772	0.174415915693556	1.98265380229269	-4.17600250244141	-0.105620291573661	8.73574420383998	16.5223687716893	15.2113790512085	17.013512802124	14.0802706309727	2.93324217115131	1.28153449403388	3.42339561879635	0.574689887644989	2.98810996178538	8.38695614678519	10.7694502932685	1.57147989256041	9.19797040070805	32.3830176762172	-2.70107355730874	33.4316213853019	36.1326949426106	-1.46968970288123	4.15023961663246	-1.80474609988076	6.60685186300959	6.48758476121085	9.71644587789263	5.73173508644104	41.7925092261178	36.0607741396768	0.0442897169185539	2.78519275375775	-0.319612000802799	3.2966084724984	0.529507228306362	-1.31263934544155	15.0683737455096	-0.941450674874441	17.6830302483695
P003	PRE	1	2.47176742553711	1.73719539642334	3.22198938369751	0.830076694488526	2.67206823348999	2.37148766964674	0.315000286325812	3.14705034047365	2.94099043980241	2.94352912902832	8.61470832824707	6.54101192474365	15.1699823141098	15.2750602531433	16.9829717159271	15.1514407396316	1.83153097629548	1.86751560494304	4.22207381904125	-1.66355173051357	5.88562554955483	0.910967173986137	1.60863839656115	-0.691041788486765	2.68502544880845	38.7981667518616	0.355676693022251	43.0007694959641	42.6450928029418	7.89382833242416	14.3216161942482	-0.631593999117612	14.9532101933658	10.717896103859	15.1983717155456	5.81728970527649	58.7229515266419	52.9056618213654	-11.1191720962525	-9.2842904818058	-12.4281329727173	6.24693718671799	0.562028884887696	-2.27448608398438	12.7978583812714	-24.1265159845352	36.9243743658066
P004	PRE	3	7.83991368611654	6.41536933898926	10.5674285888672	7.58743413289389	4.15205924987794	-1.47786448150873	-4.76439332564672	1.2897752769043	6.05416860255102	-6.37527211507162	-1.53391980489095	5.20218284606934	10.1877748171489	8.84620767990748	13.4651342233022	9.68199280897777	4.64997137387595	0.19303756308121	-1.65898590832949	0.114518681623352	3.87122005557021	-0.869328116377196	-1.87158356582125	-1.97409331904103	4.20077629419665	33.3434364000956	-0.279409125795744	34.3543306827545	34.6337398085502	0.265777379274369	1.36379555811485	-7.88353018760681	9.24732574572166	6.59113693237305	7.20332245230675	0.831377686560154	55.4239251963298	54.5925475097696	1.60967506406208	4.44579338371754	2.37899154682954	11.1350711870442	-9.91152699788411	-6.35817473093669	12.6908106994629	-10.0771296437581	26.5397827021281
P005	PRE	1	-8.30190901322798	-10.5926980452104	-7.22997640436346	-9.19037067760121	3.36272164084694	1.39650415832346	0.619639252166856	1.26189237291163	1.95939909742637	-2.77658635919744	0.84512544111772	5.7757758955522	14.1972035494718	12.9384797113592	15.9718549416282	13.1690323612907	3.03337523026901	0.199227770621126	2.86053255709735	-4.60316001631997	7.46369257341731	1.150404071266	2.43066987801682	-0.539772635860876	2.97044251387769	32.6944727464156	-0.287177373311398	35.5278664120761	35.8150437853875	6.54889795996926	12.3686310178583	-5.2862314675071	17.6548624853654	0.896917110139674	5.7774058602073	-0.552125470367345	55.6520921186967	56.2042175890641	-8.7287204915827	-8.24564504796808	-11.6724816235629	3.42683657559481	-0.295923406427556	-5.67788865522905	15.476787220348	-19.6448625668612	35.2603844729337
P006	PRE	2	-0.181792259216308	-2.30165794372559	0.374117794036865	-2.48041646957397	2.85453426361084	-0.490348749794066	-2.07621214631945	0.269706299053505	2.37149034311064	-3.49529838562012	1.70511374473572	7.30419466972351	-4.75368589162827	-5.78313972502947	-5.19844558656216	-6.47793694168329	1.85485970944166	1.31481099873781	4.5257742382586	-2.70603067502379	7.23180491328239	0.602582346415147	3.49771815180779	-5.39451484680176	8.89223299860954	16.2491035461426	-23.5358856534958	16.4343084484339	39.9701941019297	5.54346311092377	9.35212824821472	-1.7990865175426	11.1512147657573	11.5974569916725	17.3190437340736	8.10208562076092	56.1030663728714	48.0009807521105	-0.540498688234948	3.99261852040887	2.11354423042387	8.6189125949284	5.98447322845459	1.7467663526535	19.5425707674027	-6.3920733833313	25.9346441507339
P007	PRE	1	-2.74421310424805	-3.35948017883301	-1.77212052917481	-2.93394775390625	1.5873596496582	-2.39393455982208	-3.17141716337204	-1.68946579348296	1.48195136988908	4.6291015625	7.22720727539063	6.76730163574219	17.9669337272644	17.1104750938416	18.8676519927978	17.8980050086975	1.75717689895629	1.67021969258785	2.85413240981102	-4.16640078091621	7.02053319072723	2.39505519941449	4.14201630330086	-4.47401562666893	8.61603192996979	34.9555063247681	4.8369470590353	35.1111235427856	30.2741764837503	4.10036735534668	5.66222245550156	-2.52185195803642	8.18407441353798	5.08975620269775	10.3879708883762	7.66501214146614	44.0771093978882	42.1958169876514	-2.97666221857071	2.62150261449814	1.02712840616703	10.2955515465736	1.06181488037109	-4.32184332275391	17.3893945007324	-7.25741584777833	24.6468103485108
P008	PRE	1	5.4062967300415	3.93737352371216	5.57877149581909	4.493112449646	1.64139797210693	-3.15016279462725	-5.55607049793471	-0.700844859704375	4.85522563823033	2.68271923065186	5.01567981719971	3.01405618667603	18.9793092012405	17.0924894475937	18.54879824996	17.7794829249382	1.88681975364685	0.482679496519267	3.34333350643516	-1.21241046451032	4.55574397094548	6.51121823489666	4.86865821927786	2.39431270420551	5.39124053757638	43.2453444004059	2.97722030878067	44.1461297082901	41.1689093995094	-2.23068288527429	8.46844599843025	-3.85388781577349	12.3223338142037	9.82739552855492	10.9064271879196	2.81791348515078	52.0389597225189	49.2210462373681	1.13145858095959	4.95176165834069	1.77691869586706	7.73111528052018	-2.12862348556519	-5.63266777992249	15.0060397577286	-11.3500897169113	26.3561294746399
P009	PRE	1	-1.8332282172309	-3.49086473253038	-0.50097275627984	-3.24556223551432	2.98989197625054	-3.60297542148166	-5.71544043064117	-2.73501526687708	2.98042516376409	-1.29168362087674	2.12977910359701	5.77072621663411	7.4971296787262	7.46230854935116	9.56484013769362	7.78329565789964	2.10253158834245	-0.520311825391319	1.79891383343273	-3.21199476189084	5.01090859532356	-0.184570997953414	0.994261199831963	-5.48211918936835	6.47638038920032	29.3339199490017	-4.35046692901187	32.3831520016988	36.7336189307107	0.416470432447063	3.98301452027427	-5.10124207668834	9.08425659696261	15.7439002460904	20.4117959721883	11.5588642395867	49.8928432549371	38.3339790153503	1.11266587012344	3.85775556061003	2.06093424121539	7.28517466737163	-2.35479397243924	0.087284664577908	17.4886222627428	-5.59303348965115	23.0890170372857
P010	PRE	1	5.57440813849954	3.99932592055377	6.42340940587661	4.10271534639246	2.42408348532284	-5.59874217650469	-7.89199372319614	-2.45962026063134	5.4323734625648	-0.0565050910500916	3.46681350708008	4.37076077629538	12.1784867679372	12.4458129462074	13.6488055734073	11.8059150875316	1.84289048587573	-0.66395914466942	1.07465137010248	-0.898860374040464	1.97351174414295	6.48278026019826	6.36678927197176	2.55179966824896	5.83665016102878	32.2493482477525	-6.82293690008276	33.4076785816866	40.2306154817693	-6.64224551705753	0.23902097507873	-7.01392782547895	7.25294880055768	9.94277561412138	12.4129674799302	8.08139064031489	42.5765414922378	34.4951508519229	7.30625382591696	8.46643837760477	7.54564652667326	1.19262301416958	1.08619375789867	1.63490541345933	19.7288982795267	-2.42992668151856	22.2250577455408
P011	PRE	2	0.36807572214227	-0.363497153834293	1.26914621453536	-0.61032131797389	1.95997359426398	-1.52179574025305	-2.62103512475365	-0.137649241429018	2.63034150031836	-3.41006068179482	1.55596765618575	5.99166041324013	6.20670785401997	4.70038447078906	5.7628687657808	3.12415503878343	3.19659243508389	-2.54061900941949	-2.64658128399598	-4.49708626847518	6.32829927791106	0.832300222331756	2.13102140956803	-2.3744355498019	4.50545695936994	23.1213207244873	-17.4517737288224	24.4632067268773	41.9149804556997	-0.308844533405806	6.595046369653	-6.65116330849497	13.246209678148	-0.856426311166662	4.67039310229452	0.341021784275378	38.9335616824501	39.9581179365947	1.86320744062725	4.75214330623024	2.44760023386855	11.4278768047534	-0.848923934133429	-2.00983885514109	12.9461817450273	-13.4154922284578	26.3616739734851
P012	PRE	1	7.08520812988281	5.93520292154948	10.7971931355794	7.05841267903646	4.86199021402995	-0.306145606438319	-2.49124741212527	-0.118137881219387	2.4964984554251	-5.44133199055989	1.27660837809245	8.4217790222168	8.10264841715495	8.28545475419362	12.0084675369263	7.94686058616638	4.06160695075989	2.35669190088908	8.66028124872843	-2.6761106262207	11.3363918749491	3.63012139002482	6.72413267389933	-2.62544026891391	9.34957294281324	34.0384719848633	-7.6147428483963	36.4787564214071	44.0934992698034	-1.67855076789856	5.36970179955165	-4.97087701702118	10.3405788165728	14.9580127080282	17.0097834428151	10.1799864438375	53.1409779332479	42.9609914894104	7.0207439104716	12.169729947408	8.86900661722819	5.14898603693643	4.01311899820963	-0.24968056233724	19.6679750010172	-3.61814212036133	23.2861171213786
P013	PRE	1	5.75697217668806	3.99781733921596	4.55362030029297	2.72294631958008	3.03402585710798	-0.233533705983843	-2.35381090385573	0.265688292519855	2.61949919637559	0.20449720110212	3.6690677860805	5.70395800999233	15.742924281529	15.5137513978141	16.4315623079027	13.9378691918509	2.49571281841822	-1.83869891507285	1.74672737291881	-4.36215143339974	6.10887880631855	0.614608889711754	3.6492595582349	-3.73404116375106	7.38330072198595	41.1056333269392	-5.74747827989715	40.4865888622829	46.8531116068363	0.019172145852021	3.56149633441653	-6.55949616602489	10.1209925004414	8.9981392451695	15.329923390661	6.75047383035932	54.0619202096122	47.8344222899846	-0.424132198095322	2.19235399005136	0.914626072964498	4.70464349014419	0.734367370605468	-3.66022440229143	15.0321431623186	-11.8568978990827	26.8890410614014
P014	PRE	1	3.91310797797309	1.82119011773003	6.44382420857747	3.55458577473958	4.62263409084744	0.728112009043494	-3.45549322499169	3.59296076097422	7.04845398596591	-4.21780819363064	0.465385097927518	9.22031470404731	21.2272335688273	21.0163003614214	24.0893823983934	19.2718530739678	4.8175293244256	-3.66518609391319	-5.14516743448045	-3.96898083554374	2.8471260182725	-0.880522805369563	5.68330964512295	-4.20871384806103	9.89202349318398	44.8370289272732	9.01519948561987	45.4819633314345	36.4667638458146	-0.679777661959331	-4.863655781481	-1.48751838132739	6.86776932707677	10.3041761981116	21.011279542711	16.6662367841932	44.9755133522881	34.6713371541765	6.21346269713508	19.2162516424391	14.8794932439592	13.002788945304	-3.43446985880534	4.49386500888401	23.3680418226454	-0.374444240993923	28.1157029808892
P015	PRE	1	10.9005913985403	10.3662761487459	12.9426701756528	10.800261744449	2.57639402690686	-3.37371275926891	-5.94192159552323	-0.147493335918376	5.79442825960486	-3.74650573730469	-0.795101077431126	4.86644108822471	14.3519941129183	13.1877833958676	15.0094857627467	11.8691278748763	3.21711592322903	-1.66301124033175	-1.37169667085535	-1.85996848216182	1.6592002859969	3.24016187065526	3.78019036556545	-1.39266521601693	5.17285558158238	37.1384323521664	-8.92237988421791	36.8365234254536	46.0608122363843	-6.25253107673243	-1.96587476331937	-8.53170751621849	6.56583275289912	5.45838272571564	16.02501247406	-0.0866378479595544	50.0458301865427	50.1324680345023	6.13366275084646	12.2484157838319	6.49127594169818	11.6643691183391	2.11170999627364	-0.701933762399773	14.5852270989669	-4.42730710481343	19.0125342037803
P016	PRE	1	6.19336986541748	5.33969959259033	7.10585796356201	5.07533243179321	2.13264047622681	0.0618868484743867	-0.636143695823848	0.618030515904538	1.25417421172839	-5.12017154693603	0.658239517211915	7.71918012619018	23.4693537950516	22.5834225654602	24.2595611381531	21.4482234025002	2.81133773565292	-0.519020931096747	-0.624355881018564	-3.30083312094212	3.61441583401524	-2.49148942157626	-0.835398680716753	-6.01878366097808	5.18338498026133	42.4024362564087	6.79998224586248	43.3830223917961	36.5830401459336	9.68311095237732	13.1034440994263	3.02708146765828	10.076362631768	2.28618185408413	8.19489955306053	3.01245513379574	48.1071587944031	46.4496515238285	-15.1120208501816	-14.9444182473421	-17.1373569059372	9.93243955850602	5.06255674362183	-0.127743129730225	15.045030670166	-0.246259307861329	16.3328277778626
P017	PRE	1	0.637585957845052	0.389953918457031	1.18607496473524	-0.532611270480685	1.71868623521593	-1.23109985888004	-3.59374568462372	0.606614695601941	4.20036038022566	-3.63258361816406	-2.75007859124078	4.19367667304145	16.1192715432909	14.8351062350803	15.8148467869229	13.6214715030458	2.55432913038465	0.761617659280697	2.17987454440859	-0.160693551119831	2.34056809552842	6.52496329943339	7.40690179983775	2.29566194133626	5.2778508857886	38.7222739325629	-0.152244996229807	39.1187094603644	39.2709544565942	0.922443974970115	7.22475755585564	0.745774869274658	6.47898268658099	11.9003523190816	16.6002008046044	9.36583582560221	53.492434387207	44.1265985616048	-2.78251964681678	3.31056079659197	-0.877567653854687	10.3170998282565	2.37334781222873	1.89488825480143	15.8494231118096	-10.098469988505	25.9478931003147
P018	PRE	1	0.130804443359375	-1.14673492431641	1.09104113769531	-0.0124823608398435	2.41218965657552	2.12972519397736	0.218910852909088	4.54761436716716	4.32870351425807	0.851937866210937	5.91985079956055	5.29121338907878	11.5454116185506	9.31135897445679	10.2194781812032	9.13469880994161	2.68566950035095	0.936405543113749	5.31371893501282	-4.50381665786107	9.81753559287389	0.692896028359731	0.727802471172375	-7.00256381289164	8.43841549322257	29.8817405700684	-21.6144436531067	31.6222477467855	53.2366913998922	1.91867589553197	7.81036614227295	-7.66601751804352	15.4763836603165	-0.248327014222741	9.40852322578431	-5.93598690478007	33.5105807495117	39.4465676542918	1.3263838360707	9.0978297103246	-1.45650578514735	14.450037522157	3.06998189290365	-1.88601984659831	15.2323263041178	-13.6939936930339	28.9263199971517
P019	PRE	1	8.41966356549945	8.27214168003627	10.3482055664062	7.94381764003209	2.40438792637416	-0.627001824123519	-2.96692134107862	0.765464894250035	3.73238623532866	-3.02555084228516	4.33644300188337	9.03787847246443	13.1361299242292	12.9108118629456	14.4353175987516	13.0782287556784	1.52450573580607	2.87128637518202	4.95470983437129	-3.06381618295397	8.01852601732527	9.17491909435818	11.6788800348554	1.29161501435297	10.4798419146825	35.0919568198068	-6.06206148181643	37.4729989842006	43.535060466017	3.46422540715763	9.84520722797938	0.952628167793154	8.89257906018623	11.0134120668684	13.688933092526	10.4124402509417	42.781651360648	33.9491684171132	-5.64128841672625	-2.96054053902626	-5.96219503573009	3.00165449670383	1.45778383527483	-1.58054704938616	16.1855464989798	-13.3706922149658	29.5562387139457
P020	PRE	1	6.06983050178079	3.52923521154067	5.52175666360294	3.05670920428108	3.79672981262207	1.34632738120854	-1.0982604406774	1.25338333967854	2.46648170561365	-2.24702633128447	1.37968671013327	7.8001494957419	17.2514771573684	14.2511047828899	15.8050234256071	14.4786520747577	3.82855129971223	-1.11462799087167	-1.21986505467006	-3.66424069713144	4.86449866414344	-1.50774100116071	3.73895857930184	-8.04450500698651	11.7834635862883	31.173680081087	-2.57509159563219	35.2135331299726	37.7886247256048	3.27312074513996	7.51132205654593	-0.255087965817657	7.76641002236359	-3.35164414959795	2.80025717339972	-2.71117677323959	41.3281417173498	44.7047655582817	-11.3886845252093	-11.1803402886671	-12.1631946675918	2.16209815586315	-4.68108031328986	-7.51584165236529	8.10201725230498	0.165001597684972	20.2280360502355
P021	PRE	1	3.99105834960938	2.69885880533854	4.72402482096354	0.367824137369793	4.38365025838216	-2.93951192696889	-4.45776771068573	-1.92591495243708	2.57906813939412	-4.89647725423177	1.53066014607747	7.34235545857748	14.5602057774862	13.9338889147441	16.025546913147	11.8345718193054	4.19097509384156	-2.89583551088969	-3.48257736523946	-5.04633455212911	3.50632855284214	-0.939221212267876	1.63865137338638	-3.26879150072734	4.90744287411372	39.4043098449707	-13.2353296311696	40.2211443862915	53.4564740174611	-0.636171252528826	2.4113227655987	-7.6531535135905	10.0644762791892	11.563148244222	17.3993089497884	-2.97224602635702	51.4551237411499	54.4273697675069	-4.14817527135213	1.2341413444678	-3.13960827732086	7.708493973732	0.233775329589844	-1.43434236653646	14.6957230326335	-2.47188968404134	19.2398452046712
P022	PRE	3	-3.14060719807943	-4.03531322903103	0.604692111545139	-3.10815684000651	4.64000534057617	0.34018855003847	-0.943444184938239	1.92941286806431	2.87285705300255	-1.91736009385851	2.41041390313043	5.91045520358615	11.0635773605771	11.0040194548501	14.4787674093246	11.2306208954917	3.47474795447455	-0.242185551259253	-2.78464797112677	-1.33510844739775	3.83758266862896	3.58036326699787	6.45249324871434	3.00873165812757	3.44376159058677	27.1995751063029	2.9925855632623	27.8367256461249	24.8441400828626	3.57976404163573	8.05120257933935	3.08952281302876	4.96803698499997	4.68041021294064	14.6056910742654	11.7961913956536	33.4503635576036	28.769953344663	-10.6234101719326	-10.6024873389138	-11.6883067788018	1.68345989810096	1.91381708780925	1.03600747850206	21.7544088787503	-4.54000730726454	26.2944161860148
P023	PRE	3	1.89568176269531	1.88638471984863	3.99241415405273	1.6077956237793	2.38461853027344	-0.22776458915323	0.286359713464976	-0.0319885692745448	2.45446212539263	0.911738586425781	4.86810507202148	6.42878646087647	10.7905368328094	11.2901034474373	13.7743523144722	10.7472833576202	3.02706895685196	-1.87386690676212	-3.72910127151012	-4.35478920686245	3.82988758696616	2.25232906118035	4.23377297151089	0.455917260759976	3.77785571075091	27.9256192207336	-3.42359494763613	29.0510921058655	32.4746870535016	3.87232756316662	9.82920935821533	-2.18555255547166	12.014761913687	10.9365419387817	12.6270976376533	9.02689021348953	36.0546118078232	27.0277215943337	-8.61767554283142	-4.5904480612278	-5.66862769699097	8.1008201559633	3.57407875061035	5.12518918609619	17.6807322387695	-4.16481181335449	21.9650462265015
P024	PRE	3	13.467791557312	13.1110729217529	17.6832518100739	13.3865938186646	4.69820011138915	-0.448321857489646	-4.89562874019146	4.67774015590548	9.61149868607521	-0.026758193969727	6.02819972038269	9.14554957389831	5.14535520970821	7.11573868989944	10.1146958112717	5.12061173975468	4.99408407151699	0.327469478856074	-1.75472541503608	-0.632309225411155	2.94675677987747	1.51590774673969	5.29221846058965	-1.27991432624869	6.57213278683834	20.7596279382706	-10.1917489260435	21.5767024517059	31.7684513777495	2.67689615115523	4.87773450821638	0.0275565817370083	4.85017792647937	0.488420370500535	0.323451099620434	-1.57841395452619	41.163309879303	45.6328724306822	-0.925976935774088	1.2689363071695	0.904028349258006	6.90368418168276	-0.302352428436278	-2.9835859298706	16.0562265205383	-7.33662790298462	24.2396477794647
P025	PRE	1	1.78522005948154	0.841577356511896	2.43827828147195	0.239748174493963	2.19853010697798	-1.39562972025438	-1.82706422112205	2.22974885160273	4.05681307272478	-3.51707319779829	-1.04524222634055	5.19056202281605	14.0786067789251	12.9325080178001	14.2121184903925	12.2065034432845	2.00561504710804	-2.82991833036596	-4.1763041713021	-7.91314205993306	7.22126247075471	1.50548746910962	3.20706747466868	-5.30074180039492	8.5078092750636	38.113597869873	-8.56969986222007	40.6563977120139	49.226097574234	3.59895758195357	8.15918557427146	-2.52295453721827	10.6821401114897	12.818470694802	16.1621649724787	3.32044987505133	54.2813720703125	50.9609221952612	-7.12344897877086	-4.64535115848888	-6.36266202579845	11.6212340463291	4.42048436945135	0.445165183327415	15.1383558516069	-13.1860231018066	28.3243789534135
P026	PRE	1	11.0617065429688	9.52533170572916	14.3712825317383	10.8694136149089	4.84595082600912	2.52582890192668	-1.16487049341202	4.06013412793477	5.43909065524737	-4.54152526855469	-1.3031144917806	5.36401155598958	12.1066658655802	11.2182713902791	16.2681321818034	12.2202770233154	5.04986079152427	0.237994630386432	4.00455025323232	-3.167465315183	7.17201556841532	-1.14283908260986	-0.0364217095573745	-7.57102365430197	9.74450074400505	33.525626373291	-3.40105866471926	35.918255259196	39.3193139239152	6.80060860315959	12.6470695241292	-0.551686505397161	13.1987560295264	8.18855489095052	14.2514722061157	10.5782854334513	45.4483998718262	37.2598449808757	2.72529277006785	4.68130595858892	2.38024272282918	9.98596883900959	4.78580881754557	2.59614757283529	19.8019898935954	-5.25720546468099	25.0591953582764
P027	PRE	1	4.09094715118408	3.77556303024292	6.1968145942688	3.86646842956543	2.51372108459472	1.64206464588642	0.66682949251379	4.65137552589178	3.98454603337799	0.54848575592041	0.656929016113281	2.89811836242676	11.3879196047783	10.9152544349432	13.5918599021435	11.4329078197479	2.67660546720027	-0.260167666710913	0.225399681646377	-0.572125263621565	1.58234557660064	-0.933310648601037	0.244874697672203	-6.05026274800301	6.39530996357091	26.6218186616898	-6.52383267462254	27.9389934206009	34.4628260952234	5.71632593870163	5.69468249201775	0.108673592129489	5.67952848502085	-0.467006049118936	2.05836168382317	-1.89306974723935	30.3461091840267	32.2391789312661	-2.37260850518942	1.68700856305659	1.07971639893949	17.7291914328933	-1.26118850708008	-5.21145934581757	15.6773457908631	1.75535477161407	23.0915250778198
P028	PRE	1	0.709585750804228	0.36136552698472	1.43323999741498	-0.803464247759651	2.23670424517463	0.331400102771381	-0.457817153737825	3.64580044118797	4.12101182343329	-1.00658461626838	3.30904701681698	4.86331350887523	19.451145845301	20.0475149042466	22.1966756932876	19.0079475604787	3.18872813280892	0.42290397108916	2.95058002002099	-0.827290424738791	3.77787044475978	-0.166166809455985	-1.20801337132997	-3.20521556692965	5.55131547527497	42.7639164644129	-3.04338436126709	45.7987102957333	48.8420946570004	15.6067794351017	21.5636015375923	4.88898430347443	16.6746172341179	2.01830534549321	9.20863885038039	-1.07007389815195	37.5369557212381	38.60702961939	-19.4342424729291	-18.5547499623018	-19.8013906456442	19.2645064754696	0.00641138413373115	-8.22161292580997	12.9714625639074	-18.5354165694293	31.6134483516918
P029	PRE	3	9.61775695800781	9.32809229736329	15.8098215026855	9.23236633300781	6.72441652221679	-1.30078848619014	-7.01494061908722	0.194113456546515	7.20905407563374	0.5210107421875	0.706303100585937	6.38306328125	8.12591569900512	8.23338762493133	13.697068221283	7.96600975036621	5.95302145538331	3.48900160312652	-1.5693647998929	2.10492473516464	6.5918635820508	-0.554726457595825	2.45208715236187	-3.82687439279556	6.27896154515743	20.8415306091309	-0.0973571213856333	22.0100673713684	22.107424492754	7.78386732101441	10.0914335666656	4.4233182700634	5.66811529660224	5.48906336784363	10.1246116170883	9.32778085632324	23.1811500854492	18.4582937389374	-7.842008228302	-6.54505983428955	-7.09588799705505	5.35075170288086	1.21214721679687	2.36532367553711	13.7475598388672	-2.81184438476563	16.5742256439209
P030	PRE	2	13.7524553934733	13.8767160797119	16.531252746582	14.1986745198568	2.8292487335205	-0.621167810012897	-1.95998507897059	0.186777337652941	2.46389993494997	0.228645324707031	0.522258758544922	2.61343566894531	-1.13080495099227	-1.53832236205538	0.375117498139541	-2.89273265808821	3.26785015622775	-3.71256542205811	-3.79179778814316	-4.56641911486785	2.8187535054485	5.13639656702677	5.00570430537065	-7.59520103017489	13.9346593721708	12.7589012781779	-19.1139177354177	13.6425877737999	32.7565055092176	4.78170078992844	9.77154510815938	-3.70037645260493	13.4719215607643	-0.457960371704151	0.3313375426922	-1.23077615643541	43.9060591125488	45.2061821415648	-12.7923458417257	-12.9598557217916	-13.4675491682688	17.0356754069527	1.57320594787598	-6.86327095031738	13.3184426307678	-10.0653085708618	23.3837512016296
P031	PRE	1	7.93532613118489	6.07672302246094	9.27998614501953	6.58479526774089	3.20326312255859	0.924271478255591	0.402260209967693	1.1005643222481	0.851248270417252	-9.95828755696615	-5.03713602701823	9.35772104899087	16.7891356786092	16.286545317332	19.323619313558	16.2403420956929	3.08327721786501	-3.86116598447164	-5.78692136128743	-6.32694006792704	4.46767896385988	-3.57381180127462	-1.86736610174179	-7.75217029762268	6.10102671543757	35.7517555236816	-1.92738053496679	38.9049444274902	40.832324962457	8.58624080022176	13.8042957280477	1.14919136152665	12.655104366521	5.74471581776937	10.7598114039103	6.25176876703898	47.0131056518555	41.3587639509837	-16.6426102956136	-17.7787262878418	-18.2468984731038	10.3018833929698	-1.0736587524414	-3.2754800008138	13.3637265625	-10.5701678975423	23.9338944600423
P032	PRE	1	7.49862976074219	6.59820393880208	8.84042729695638	5.66813545735677	3.17229183959962	-2.08560398022334	-5.36611066182454	0.225869023224959	5.5919796850495	-3.41713053385417	3.69141162109375	8.24931134033203	9.78740844726562	11.7155480677287	13.6808550771078	8.87511495653788	4.80574012056987	-1.90671718915304	-3.68272924439112	-5.44589515177409	4.27829301980138	7.98237288792928	5.9478608897527	1.2554960950613	9.34638397630832	33.7709177652995	-2.5286697028478	34.0890756937663	36.6177453966141	-5.11882160504659	-1.67512970848878	-6.42295565923055	4.74782595074177	11.3402512868246	10.7922751693726	9.0309121131897	49.4884578221639	40.4575457089742	5.97631378173828	11.0584041086833	9.7386400973002	9.8730401916504	1.37992858886719	-0.114913670857748	18.4889000142415	-9.86695948282878	28.3558594970703
P033	PRE	3	7.51460535386029	6.66977434943704	9.98374337589039	7.51164784150965	3.31396902645335	0.026619908564231	-1.24824012118227	0.388603266153267	1.75774267039755	-2.31504462747013	-1.4432862405216	6.28505750768325	-0.959297146867304	-0.69681903683197	2.1002154303123	-0.81069864332676	3.0595125771796	-0.468482421053683	1.66925150909844	-1.96873284648446	3.63798435558291	5.59657955169678	8.22431499116561	0.741653221365722	7.48266176979989	14.0448950599221	-13.2799272856993	15.3457249259949	28.6256522116942	1.72515422456405	5.32843644128126	-0.834480743741288	6.16291718502255	4.59322200101965	8.80214621375588	2.91357484487926	37.2571993749282	34.3436245300489	0.585027971688439	3.55558640059303	2.57906728351817	7.81374496866675	1.64155174704159	0.139566551657284	13.0508584415211	-0.889867131850298	14.3318170884076
P034	PRE	2	8.21533813476563	7.57402799479166	9.91330159505209	8.20847880045573	2.33927360026042	-1.81221139828364	-4.63530556583405	2.3338636050423	6.96916917087634	-3.79264628092448	2.4276094156901	6.84625728352864	4.30634791056315	3.01454747835795	6.41169463602702	4.23343035475413	3.39714715766907	-1.99689099788666	-3.05290470886231	-2.0704158226649	2.6683069567966	-4.09957117239634	-4.35141063308716	-8.14463686752319	4.29655539004008	30.6736676534017	-11.9825396855672	33.3507006785075	45.3332403640747	10.6256506601969	12.045693049113	6.98398366355896	5.41520194180806	10.8722923914591	20.4873059577942	6.4746177037557	58.2958030700684	51.8211853663127	-13.0830132166544	-9.17086154301961	-13.1282888132731	7.10332545789083	3.1965571085612	-0.364631388346353	15.130192565918	-6.69358392333985	21.9382341257731
P035	PRE	1	5.74884287516276	4.85761962890625	5.98752544403076	4.75047823588053	1.23704720815023	-1.41834027747003	-4.20228319406509	1.47545020639896	5.67773340046406	-4.20048904418945	-1.79104103088379	5.33207359313965	16.2892210483551	15.5721230634054	16.2872185866038	14.1239329449336	2.16528810342155	0.751322508479157	2.77790184170008	-2.57786071916421	5.35576256086429	2.1964876378576	1.84822418484216	-4.22954439130922	6.67690000578761	37.3396873474121	-2.28549105337433	37.1724901167552	39.6251784007864	-1.716960914433	2.2290166614453	-6.32890762408574	8.55792428553104	4.8665756781896	13.4158639208476	5.21028445939223	45.7988418197632	41.9035050356388	3.8500519990921	8.40702193419138	3.94622658590476	10.6070306317012	-0.823861440022787	-2.98760935465495	12.5078708902995	-9.05326725641886	21.5611381467184
P036	PRE	1	20.0660795731978	16.254701981978	19.6945758056641	17.6056751043146	5.32006234602493	4.90390553935008	-3.94131417361173	12.6215119778026	16.5628261514143	-6.88666118275036	-5.50841083873402	11.5612609030984	16.7909131483598	13.9295093995875	17.437036858472	16.0966801448302	4.64241153977135	0.910975671034644	-4.97165232354944	1.12567694942382	13.3399765101346	-9.71060919761658	-2.07212530570766	-15.8665061291781	13.7943808234705	32.8351971886375	4.26341919871894	33.6844374483282	29.4210182496093	8.94118694825606	5.14745858040723	8.7131274396723	16.323010329047	11.938582723791	10.4210757376931	5.9192997451262	23.6217813387784	17.7024815936522	-2.12686820920895	4.24981291001493	1.38095986910842	6.56639269419015	2.05576047030362	2.48473491668701	12.9668428247625	-1.60969090895219	14.7969273688577
P037	PRE	2	8.38257529518821	8.11240595730868	8.61898375077681	7.09987252668901	1.5191112240878	1.69963052733378	1.58873317631808	1.895405660739	0.708537361008877	-1.35028006813743	-0.0362863714044745	4.02020686062899	-6.21774549917741	-6.7656701467254	-6.3510835868662	-7.89669923088767	1.75238115484064	-0.287287220951508	1.8410118252039	-0.623960744399916	2.46497256960381	3.3654936877164	4.94416522502899	-1.42605664102869	6.37022186605768	9.64292894710194	-24.0230861204321	11.8385942840576	35.8616804044897	6.85666606642983	12.7149769141457	3.85459438789975	8.86038252624599	-3.39789505438371	3.62101038044149	0.480730528696017	49.1683547557484	52.8748247162862	-7.43311459367925	-8.98799149426547	-9.61339990139008	5.4559258649566	-5.20157484574751	-6.92419353138317	10.1704574376887	-9.80069059892134	19.97114803661
P038	PRE	1	6.62869834899902	7.59879703521728	12.6666066932678	6.14143509864807	6.52517159461975	-0.717094938387163	-7.63714511632919	5.57078009724617	13.2079252135754	0.53184700012207	0.669332504272461	12.7328740596771	9.16766485571861	10.5525693887472	13.9529887080193	7.85328078091145	6.09970792710782	-3.62453919649124	-8.16116183012724	-3.46706090867519	7.87110280263238	9.59734827280045	13.0419033968449	-7.83084979653358	20.9849114900827	32.0246942043305	-5.82740475386381	32.4236046504974	38.2510094043613	-11.8259660005569	-5.74223644554615	-11.7253499627113	8.39295171052218	11.9396402239799	21.0140143871307	13.0718918651342	42.4416950201988	31.8785535222292	2.97000409662724	5.71857411563396	4.43852503925562	6.69620377600192	2.24469614028931	0.413526363372803	19.3002784061432	-5.20138368606568	24.5016620922089
P039	PRE	1	-3.67885538736979	-3.9257676188151	-3.12469838460287	-5.0822842203776	1.95758583577474	-0.978596250216166	-2.2984998190403	0.638939963343475	2.93743978238377	-5.1474365234375	-5.01811828613281	4.36009587605794	17.8138805389404	17.2550145085653	18.049094174703	15.2139744669596	2.83511970774332	1.83342297077179	4.10847674369812	-3.43851387023926	7.56871477603912	3.53153238693873	2.2647837100029	-4.66068858464559	10.0896417096456	38.042689259847	2.59866811513901	38.5069104715983	35.9082423564593	-0.178678318361441	2.77635165890058	-5.85678034464518	8.63313200354576	5.15612901051839	8.01686555703481	6.16244619750977	50.1934351348877	45.1334862136841	2.93498881657918	8.48801460520427	7.34076738675435	13.4213399976094	4.03540344238281	-2.61654298400879	17.1664865824381	-9.87532446289063	27.0418110453288
P040	PRE	1	0.0829745205965909	-0.0716750266335235	1.00823813698509	-1.50242958762429	2.54685091885653	2.5855289589275	1.61159063577652	4.09286793502894	2.48127729925242	-0.128467906605113	2.10612690318715	4.8156303544478	12.0677806680853	12.8497887437994	13.5663376721469	10.8914257916537	2.67491188049316	3.09799029610374	5.814943782633	-1.65243071339347	7.46737449602647	2.41917014122009	2.5999688682231	-2.26779870954427	5.24796761285175	33.5089843056419	-7.179922506159	35.7364419902455	42.9163644964045	6.94563332470981	11.9913002950495	0.799428898841142	11.1918713962083	6.56965450807051	9.03293912367388	5.41987338499589	41.5848421859741	36.1649688009782	-0.426919371651655	3.86419851996682	-1.00289101725275	18.0674095729806	-4.98618177934126	-6.54174152027477	17.1132771578702	-16.4643449540572	33.5776221119274
P041	PRE	2	2.31544135598575	1.75398311839384	3.54957490808823	2.12504227582146	1.79559178969439	1.28295939010294	0.380590501571458	4.03804722462945	3.65745672305799	2.44795945111443	6.88176538803998	5.16975295122932	1.25475104942041	0.913229619711637	2.58023524985594	0.792345491840559	1.79661034221158	0.12671071918243	3.48259199198554	-2.35955574665	5.84214773863554	7.72337770462036	9.70014600192799	3.75394645326278	6.37657371689292	23.8944886151482	-13.0262427655388	23.8315792173498	36.920731380687	1.27771752108546	7.68453725646524	-0.0218108542877083	7.70634811075295	10.9542311500101	14.7892146615421	6.73683268042172	49.1861945724487	42.449361892027	-1.18150359830436	4.44725017547607	2.5876705513281	8.21567192950669	0.508850546444163	-1.52081262925092	18.191902142693	-5.80687094295726	23.9987730856503
P042	PRE	1	3.70243131197416	2.6659416785607	5.0418938269982	3.51189716045673	2.3759521484375	-3.26876614873226	-7.38741708462055	-0.624169743129842	6.76324734149071	-2.53683471679687	-0.952621976412259	4.20274203960712	9.76618062532865	8.61720794457656	12.1241183735774	8.56041046289297	3.56370791068443	-1.08904106227251	4.01759185515917	-4.1717354110571	8.18932726621628	3.6291926915829	4.06257568726173	-2.3654785994383	7.24497803357931	30.4349538362943	-10.9781384658814	33.8890433604901	44.8671818263714	0.133426726724092	5.80952507385841	-8.82577133765588	14.6352964115143	4.11987057098976	8.37926156704242	-1.55720667787469	52.3350874269926	53.8922941048673	2.41370521141933	8.67271767616272	4.23427227093623	12.9863218817344	-1.13650747445913	-2.28258493276743	15.2170028921274	-9.05349031888522	24.2704932110126
P043	PRE	2	6.39847430060891	5.80201981488396	9.29121978759766	6.12468368530274	3.51951001335593	-0.726009716005885	-4.3850537582706	2.8325091613347	7.2175629196053	-7.13237897087546	-0.711328089096967	8.26368307674633	1.17968797113965	0.713616901276743	2.92035218028461	0.570064197052818	2.3502879832318	0.0498128378873366	-3.57035346045214	-4.16523520806256	6.17612390567275	-1.99629148314981	-0.574340603921344	-10.7193580649881	10.1450174610667	18.459340319914	-15.9750310965145	20.172935255836	36.1479663523506	5.38193548426909	8.27084153539994	-5.47893767973956	13.7497792151395	1.0426052615923	8.12141452003928	1.31654430695316	39.8169055130902	39.5132913332126	-5.3584389406092	-1.74968042864519	-3.25486320152002	6.3747605180587	-3.91999547621783	-4.43759016149184	14.8767058428596	-4.84085635914522	24.9913092130773
P044	PRE	1	-0.209426879882813	-1.4957050214495	1.59266396658761	-2.64092552185059	4.2335894884382	1.78553454098957	-2.55189732568605	6.44936525991985	9.00126258560589	2.69365910121373	2.89899226597377	3.95211912972586	16.9698882784162	15.7281279659271	17.6011566734314	13.5426006283079	4.05855604512351	0.367849872048412	3.22599026543754	-3.31974328279495	6.97471412386213	6.371029819761	5.53366087743214	-2.10115089701755	10.2397534906864	36.6548115866525	-2.67854747491223	38.3347637176514	41.0133111925636	-5.23792776039669	-1.53898796916008	-6.26953176873071	4.78461431213788	0.722471433558634	0.976467291672847	-1.72154998536621	57.2584845788138	58.98003456418	8.87152007647923	14.7220051274981	11.7190790707724	7.54381450789314	-3.09433473859514	-6.90107033865792	15.5771254294259	-12.0348116193499	29.4069856916155
P045	PRE	2	10.5579022859272	9.4544966848273	11.1440826335706	10.0219720218056	1.89724708155581	-1.32642914472442	-3.17561951687461	0.140440118461847	3.31605963533646	-3.41828035053454	-3.37599985223067	5.19327572471217	5.82610145368074	4.58935986481215	6.12171974834643	5.15822056218198	1.53235988353428	-1.9145649326475	0.491106072107428	-2.68170407420711	3.17281014631453	0.60973423234138	1.79872074695794	-4.88261225267461	6.68133299963255	29.567889866076	-10.1324622994975	30.0749580624229	40.2074203619204	-2.68459883332252	-0.00302022201058108	-6.784574227835	6.78155400582442	9.61061537893195	14.7123328098498	6.95702193134709	46.2445597919665	39.2875378606194	8.16032452332346	14.0346808674461	10.7466959476471	8.00390662544652	1.0732586509303	-0.146209897493061	20.2637194141589	-5.22702910975406	25.4907485239129
P046	PRE	3	12.1622282663981	11.3346130371094	13.1937007459005	10.7315007654826	2.46937531153361	0.0683944080956277	-3.17034639790654	1.09187367772683	4.26222007563338	-4.49474398295085	0.594825725555419	9.46049509684245	5.89380836486816	4.67943314313889	6.12137077192466	4.17458143899838	2.43769704798857	2.01613734910886	-3.41168528348208	1.35970052671774	6.23943277984858	-1.46456447895616	8.22402531435092	-2.78144308249156	11.0054683968425	15.1402137974898	-12.7559494070212	15.3871313391129	28.1430807461341	2.87834099928538	3.19271313895782	-0.854968766346575	4.10434770104786	1.52900496474467	2.08673908387621	-3.27342977295319	15.9770789432526	19.2505087162058	-3.12538332740466	-1.72689366206527	-2.50271644343933	1.67919348706802	-1.75863234202067	3.35534509023031	10.5141026178996	2.31436753590902	13.9061544291178
P047	PRE	2	-0.0645111083984367	-1.35409240722656	2.05845352172852	-1.26298805236816	3.41254592895508	-1.8958966255188	-3.72366034507751	0.428843053242192	4.15250339831971	-3.98743896484375	2.91199830627441	9.20442646026611	2.38587031662464	2.41815047165751	5.53347910308838	0.949069129348733	4.58440997373965	-1.99318541884422	-4.10315508115292	-5.94918115615845	5.89670048778783	-4.54819940328598	-1.10455187688023	-9.01901500010491	7.91446312322468	20.6356501579285	-15.0076017217636	21.9506980514526	36.9582997732162	-2.0972503952682	-1.28898885375867	-9.53300595784188	8.24401710408321	2.17290461361408	3.9065977306366	1.77186514884233	47.2166428222656	45.4447776734233	10.4901608943939	15.2564521751404	13.3672005062103	5.71637222290038	-4.35058212280273	-4.62599598693848	15.2664198760986	-20.6218318557739	35.8882517318726
P048	PRE	1	-2.57224731445312	-3.24817177581787	-0.627494758605957	-3.0141969909668	2.62067701721191	-0.836475039273501	-4.43714612483978	0.323094213625416	4.7602403384652	-3.36106338500977	1.23245883178711	9.04308946228027	17.5986391067505	15.0902490987778	17.394605764389	14.3610415096283	3.37601589012145	-1.92790229767561	-1.45965946853161	-2.62687241303921	2.8777047529351	6.0127305150032	8.9116236281395	-1.19428374399431	10.1059073721338	32.8269151687622	-8.4564523935318	34.1652878990173	42.6217402925491	-3.64490037485957	2.79004024237395	-6.4603380408287	9.25037828320265	-1.31536285355687	6.10149156284332	0.101849223526311	40.9797599830627	43.1574209698439	1.08288253545761	6.14239674901962	3.97016109573841	6.30027198219299	-0.168932342529297	-1.85457961273193	17.8386973876953	-5.14678081512451	22.9854782028198
P049	PRE	1	3.27592917049632	3.12824818330653	5.8740985735725	2.39775762221393	3.47634095135857	0.691828639191739	-6.22686794898089	2.21272358124747	8.43959153022836	1.43171961167279	4.11728452794692	3.13778165929458	13.5738778394811	12.9135873850654	13.821867946176	11.6956093215942	2.54417508742388	-0.47875605950899	1.94780392959714	-1.82600180282312	3.77380573242026	10.3326460894416	10.0028742728514	5.33983650544111	6.60770985722541	32.7901820014505	-1.33601044521612	34.979995951933	36.3160063971492	-6.76814870273366	1.284523758748	-7.23415889122907	8.51868264997707	8.59188523012049	13.0598122529423	9.2046113687403	48.0566145504222	39.8317219902487	7.00932269937852	12.5050465415506	12.0870955226001	8.17341887081371	1.91698904598461	1.27157756132238	17.280752473719	-7.91160146376665	25.1923539374856
P050	PRE	1	2.16413879394531	1.59731518913718	1.79178839290843	0.99571133781882	1.66002366009881	-1.74111432538313	-3.0795505527889	1.98056816949564	5.06011872228454	-1.6984665814568	0.618792580997243	2.44839499978458	7.64946070839377	6.33247728768517	7.62200692345114	6.76636912766625	1.3169834207086	0.811542979934637	3.43275101829978	0.777168266580386	4.41425524043686	-2.29271948337555	-3.05669779384838	-4.72147926064098	3.94509946465492	32.011048485251	-9.12278980591718	33.6662783342249	42.7890681401421	2.44419368926216	6.8543703993629	0.15700038794209	6.69737001142081	9.31503688587862	10.4002708698721	4.93873758484336	46.8564384684843	41.917700883641	7.62416825574987	13.9581584790174	10.4126602341147	14.5874964646732	-1.1298267140108	-2.72093459185432	18.3254577816234	-3.69686220954446	22.0223199911679
P051	PRE	2	16.9951688978407	16.3966129048665	16.9572051578098	16.2259730699327	1.106277601454	0.435432355850935	-1.51739385332498	1.65454473044723	3.17193858377222	0.243425157335069	4.97134359571669	5.91320097181532	2.91492895947562	2.11563373691506	2.4967968694369	2.15441158115864	1.02515039642652	1.91620408826404	4.94488882687357	-1.05115121056636	5.99604003743993	5.98173379898071	7.44962189356486	2.53790041073329	4.91172148283157	27.5646879408095	-16.1505304177602	28.2767570537991	44.4272874715593	4.13434943887922	10.4935746669769	-0.359009934571933	10.8525846015489	8.37054642041524	16.3855874845717	4.67146768834856	57.1820148828294	52.5105471944809	-4.2864054441452	-0.305142069102989	-2.0470595518748	8.107637155056	1.0907342698839	-3.06535485161675	15.6045126893785	-11.395328886244	26.9998415756225
P052	PRE	1	6.87482621934679	4.8991884443495	6.90404646131728	4.67678368462457	3.59933028327094	-1.35576596209366	-4.32758502960205	-0.106913975299232	4.22067105430282	-3.68057250976563	-0.425171135796441	5.53103708902995	9.66591999265883	9.83365923245749	11.7269850715001	9.37741554737091	2.41384052011704	0.609609639065133	1.7335888163911	-1.00800981827494	3.88576313104894	-0.298136348525683	1.34742009255621	-4.38740754259957	7.64913570046424	37.7443216111925	-7.64564328458574	37.4006358909607	45.3899648957782	3.50139289763239	5.38205733630392	-1.78854085173872	7.17059818804264	14.7631020545959	16.1380760447184	12.6173740069072	29.2124676725599	16.5950936656528	4.64697722593943	9.50243571811252	6.39193716579013	4.85545849217309	2.28248045179579	-3.28612603081597	20.1395169957479	-4.25742055681017	24.3969375525581
P053	PRE	1	5.4198590446921	4.15605547736673	8.22086456298829	5.64963935403263	4.06480908562156	1.45934486170025	-0.79897618391058	4.15248575224596	4.95146193615654	0.1223045797909	-0.0909558464499086	6.33183987785788	7.56631537044749	7.9782845435423	14.1201612079845	7.62192768040826	6.55384583753698	-0.84904141877504	4.34274322832332	-1.06886005871299	5.41160328703631	2.60079528917285	6.55793998325572	-4.49147193852593	11.0494119217817	29.6363116993623	-2.93630440487581	31.4785470682032	34.414851473079	-0.0143053795704074	7.79069714490105	-0.356764757983823	8.14746190288488	13.1801282658297	18.5206171394797	10.5517908573151	49.8292211510153	39.2774302937003	2.50204407467562	8.70556978506201	4.14131551293766	6.45049958733952	-1.43816824520336	1.47260019190171	21.7799096859203	4.25853682125316	24.4867820919261
P054	PRE	3	5.99766174316406	2.18307197265625	6.19802548217773	1.62055592041016	5.84108133544921	6.33760788917542	-1.48970841212869	8.66032398757935	10.150032399708	-2.07621398925781	1.49911929931641	6.3115509399414	7.98003149032592	5.16634653339386	8.51068603897095	4.20739576082229	5.56450403885841	2.01059265136719	-1.74035756010413	1.92207424581051	5.92790282434821	0.206736135482788	7.21351004548073	-1.53008626080751	8.74359630628824	18.068475112915	-17.6428704116821	20.265850466919	37.9087208786011	3.41438276618719	6.95798849115372	1.94611415781379	6.5678722687304	2.49970199357718	-1.15621896365881	-7.49836229505539	36.1216736495972	43.6200359446525	-1.15094526827335	-0.470588272705674	-1.78595753626823	1.61399408399612	1.49177307128906	4.46611713867187	9.75569010314941	0.859559240722656	13.8294728027344
P055	PRE	1	3.82086753845215	2.97017837524414	4.39736351013183	3.18327661514282	1.47674173355103	0.673568782862276	-6.14394210517406	4.69899741530418	10.8429395204782	-9.63428592681885	-7.5405357170105	9.855631275177	13.3728265762329	11.4255873769522	13.5025870668888	12.0991784381866	2.08241592943669	-0.162537808064371	-2.77438677996397	-1.1781973413378	3.37519175505731	-2.69113704003394	2.05316051680595	-11.3323262155056	13.3854867323115	36.2549583911896	-9.25233469009399	36.614692735672	45.867027425766	6.44476592540741	6.78762375235558	0.663315657135099	7.59677051866427	8.29959753155708	13.6466245150566	3.84131997987628	45.0517300963402	41.2104101164639	-1.3106225207448	3.97048457711935	0.915600670799613	5.60950156929903	5.88370180130005	-3.11242754459381	17.898468837738	-6.21492324829101	24.113392086029
P056	PRE	1	3.43382415771484	2.14037074279785	4.13858142089844	2.12547998046875	2.64566540527344	-1.07211828529835	-1.66813367903233	1.43948532879353	3.10761900782585	-4.84645385742188	-0.706764129638672	7.01515684509277	9.41944208145142	7.5908065533638	9.1341127204895	5.91225617027283	3.92010983085632	-1.49151395261288	2.33043362426758	-4.45767749023438	6.78811111450196	-1.04291462898254	1.54663080239296	-5.34821299934387	6.89484380173683	34.706787109375	-13.1203259353638	38.867639541626	51.9879654769897	9.39033937454223	11.9779614067078	2.8756173377037	9.10234406900406	11.0609663963318	16.4845607662201	-0.928861572444439	56.8605209732056	57.78938254565	-6.02274746894837	-2.07166415712237	-7.01445497655868	7.50557151094079	-3.9664924621582	-4.01859706878662	10.9749097900391	-18.4914964904785	29.4664062805176
P057	PRE	1	9.23863792419434	9.08556864738464	12.0288926887512	8.65382480621338	3.37506788253784	-1.06754980701953	-2.58698618184775	0.390909656367731	2.97789583821548	-2.31281852722168	4.15689807891846	8.45285538673401	15.6509590744972	15.0870243012905	17.2095116376877	15.4055317735672	2.12248733639715	-1.97684282809496	-1.98716134481132	-2.06064032763243	2.17198071444523	0.18460897076875	1.26488640989177	-2.59957008436322	3.87650575387291	34.685631275177	-7.70245204806328	37.2496511459351	44.9521031939983	4.91898272931576	7.94659386873245	-0.484949230746133	8.43154309947858	4.5494259595871	7.38928827285767	1.11605722462875	41.2201534175873	40.1040961929585	-7.57032978534698	-4.25823452919722	-5.55226251244545	13.3223246335611	0.581818103790284	-2.74276536464691	15.0170338249207	-8.63836189270019	24.0231670951843
P058	PRE	1	7.57077153523763	6.38550708770752	7.57319816589355	5.45368387858073	2.70560195922852	1.08406247571111	-0.598714057287823	2.82989068190257	3.42860473919039	-0.682187398274741	0.32107000986735	4.39887003580729	21.1701310475667	17.2766593273481	19.5788265101115	15.7344437440236	5.52663648605347	3.44053308169047	-4.82783426960309	-4.57707201202711	9.85460696736972	4.1770864824454	2.6035692318622	-4.99684138973554	10.7072010024389	39.3808679580689	-1.0367577970028	40.9427457809448	41.9795035779476	-2.06124288526674	1.64167599377533	-6.069624106884	7.83492844148229	2.31480928262075	9.1388959646225	7.63812031269074	46.1379436651866	43.8231343825658	2.198819120725	3.68985981543859	2.38647843201955	1.49104069471359	-4.9281857808431	-4.2384483273824	16.6704261525472	-10.8160072835286	27.4864334360758
P059	PRE	1	13.3178009033203	13.6099549560547	15.0082453918457	13.4480102539063	1.69326701354982	-1.53778219521046	-2.46446338033676	1.23548942562938	3.89001936854422	-2.99833984375	-0.0645989074707049	7.94094497680664	10.5562616348267	9.96592875480653	13.3806525764465	10.6235429315567	3.41472382163999	-1.58937430977821	1.51009311646223	-1.64387860459089	3.1711576821208	2.37108218669891	6.07739513397217	-1.94814072693884	8.02553586091101	38.8712959289551	5.90124828147888	39.3253112564087	33.4240629749298	6.06146988868713	12.1614037818909	0.137081320447847	12.024322461443	15.3860130310058	23.6859404773712	16.4052148351669	45.0328508300781	32.4607395057678	-11.4070720672607	-7.34265653753281	-9.94807414054869	26.3577966442108	-2.20332183837891	-2.41962361145019	17.9244856872558	-6.64220016479492	24.6812476425171
P060	PRE	3	5.89723760431463	5.56960776589133	7.20037814053622	5.80965076793324	1.63077037464489	-1.59523338350383	-2.77024231043729	1.91237132354216	4.77295291250402	3.66272388805043	3.61016397649592	7.54182320334694	8.87664387442849	8.61378162210638	10.0345458455519	8.57229809154164	1.46224775401028	-1.92883505604484	0.851480124105106	-3.51472240578045	4.36620252988555	7.34820881756869	9.00953218980269	1.43104888549582	7.57848330430687	30.5151870033958	-14.0407628371499	30.8603749292547	44.9011377664046	-5.20602295615456	1.7879679119587	-5.54977737773548	7.33774528969418	6.27326371453025	13.6000082328103	-2.7193744243275	49.3266369212757	52.0460113456032	4.80947754599831	8.72510032307018	7.64848398035223	7.30348698355937	1.25407687100497	-1.66739943764427	16.675466003418	-3.81286776455966	20.5403611547297
P061	PRE	3	11.8925364176432	10.3654029947917	12.9534282226562	10.0397517903646	2.91367643229166	-2.69204455216726	-3.89633551979065	-1.3850399060746	2.68552812899152	-0.961632283528646	3.12445149739583	5.42204313151042	6.55352010726928	4.3490940952301	6.96308632691701	4.21910777028402	2.74397855663299	-1.06570533116659	-2.04930318609873	-2.11767458470662	1.27866010945042	-2.48184570471446	2.92042114965121	-2.28067787766457	5.40226685436567	26.4225135803223	-9.24641545232137	27.1583938446045	36.4048092969259	4.7395090897878	7.80880991617839	1.03059330034256	6.77821661583583	3.04861741761366	9.58897116533916	1.95401284565528	48.1231068267822	46.1690939811269	-5.38217900594076	-2.52289497200648	-4.4615922609965	3.59259701967239	0.0778650919596348	-0.712589823404949	13.8617630004883	-3.12618357340495	17.9254856058757
P062	PRE	2	-3.48170623779297	-5.0292311706543	-1.2094310760498	-5.31054931640625	4.10111824035645	0.651908257603645	-0.141481833875178	0.470957452654839	1.40173310129344	-2.52693176269531	0.873436172485351	5.59801573181152	4.76009347438812	3.34504640102386	6.79568048477173	3.90231191730499	3.45063408374786	-1.54814353585243	-3.58372352743149	-7.47352954435349	9.69475452756882	3.05022476911545	2.31778003537655	-6.68169243335724	11.3047963337898	24.3492998123169	-14.2345866003037	26.9180093040466	41.1525959043503	6.50171329975128	13.1269164323807	-5.16752270412445	18.2944391365051	0.365806000493468	3.94187298190594	1.3832883958742	49.6115738945007	50.1949887636006	-11.8463046073914	-10.4688120346069	-13.7009379739761	3.38741799545289	0.745600891113282	-5.13117138671875	16.7600189590454	-16.7816862792969	33.5417052383423
P063	PRE	2	11.6121487087674	11.6126960245768	14.8089984809028	11.0193291219075	3.78966935899525	-2.32465120156606	-5.81136327319675	-0.258927186338438	5.55243608685831	-1.56031799316406	0.454587537977432	3.21809722900391	6.77296850416395	6.89069211218092	10.219205839369	6.29689251052009	3.92231332884895	-1.47090917494562	-1.97419566843245	-4.12227892743217	5.25883541074064	3.47785655326314	3.69836941983965	-1.87085148842798	8.3607221311993	28.6965533362495	-14.9592709096273	31.899342435201	46.8586133448283	9.09995566474066	16.4939113659329	4.50246536042955	11.9914460055033	1.671036577887	9.70381310356988	1.83254196405411	48.8850721571181	48.5704390980469	-18.0822253757053	-18.2859530215793	-22.8204519462586	4.73822657055328	-5.39815860324436	-6.49881622314453	13.7301385582818	-23.0716694132487	36.8018079715305
P064	PRE	1	-8.20209757486979	-10.4971645609538	-5.65425186157227	-10.3241188557943	4.84291269938151	1.02016660488314	-0.0950960277807382	1.01247277690305	1.38033316486411	-2.95927598741319	2.78900477091471	8.38223873562283	16.0990544425117	16.4710662036472	18.3668535296122	16.1345381948683	4.52564498901363	5.88026485178206	12.5987236319648	-1.42298054920303	14.0217041811678	4.28393325540754	6.72431386205885	-1.80691075921059	8.53122462126944	40.1350415547689	-7.22793634679582	41.8975641420152	49.1255004888111	4.45824514495002	12.2401804966397	-3.97709526803758	16.2172757646773	13.1946119732327	13.6685153452555	4.86553941302829	48.7895358191596	43.9239964061313	3.79411986139086	9.08935535430908	-0.195711075928477	9.82784863723649	1.8727289835612	-2.56794370015462	14.0029671308729	-17.8627594587538	31.8657265896267
P065	PRE	1	8.86899239676339	8.23982814243862	9.96626772199358	7.44239395141601	2.52387377057756	2.40255070584161	1.61260930682932	5.10546418803079	3.49285488120147	3.46541486467634	3.03640513828822	2.94148295811244	12.4557836396354	11.7325187417439	13.9784296035767	10.6553766604832	3.32305294309344	-0.695603322769913	1.86959894759314	-4.53776615091733	6.40736509851047	9.40424234526498	8.40738720280784	-1.40949951538018	13.9963165569731	43.5199010031564	-6.11416236843382	43.505090574537	49.6340633715902	-0.259268212531295	10.4138416923795	-1.516785794434	11.9306274868136	15.0344802992685	27.9228888811384	11.0288384383065	59.5403719765799	48.5115335382734	-12.995872429439	-8.34931382792337	-12.0908810642788	17.9914068882806	-2.79458454677037	-4.32911071777344	20.0654802867344	-4.04610263279506	24.7207612282889
P066	PRE	1	-4.00732539250301	-6.16350308931791	-1.6092229285607	-4.68233667226938	4.55428016075721	-0.0893993701499242	-3.28769576989687	1.46044670290672	4.74814247280359	6.11985778808594	7.48303924560547	6.37630865243766	12.0891114014846	10.3289350194198	15.1754246726403	11.8251625207754	4.84648965322054	-0.305306322872639	3.04730839912708	-2.54728541805194	5.72548144147946	8.272536277771	10.8606733666934	1.25413334534719	11.6314119477456	33.2855449089637	-9.38759934535393	35.1390946901762	44.5266940355301	-8.10365324753982	-4.54077851735629	-8.04106685124911	4.3729452588008	4.58715604818784	8.11814967595614	-4.75180624925173	49.7227312997671	54.4745375490189	12.0672218616192	18.7195011711121	14.1599594064859	6.65227930949285	-1.05717937762921	-3.03821631211501	12.2543299396221	-10.1016434067946	22.3559733464168
P067	PRE	1	0.188854016755757	-2.21021575927734	0.646563881321958	-3.04965446873715	3.96279573942486	3.11311349429582	-0.867596670420546	4.87962165104715	5.7472183214677	-1.27417313425164	4.77480851022821	7.58544040077611	16.5347101311935	13.2757707093891	16.080445963207	13.2463026699267	3.65621689746254	1.4816770882983	1.66671334933294	-0.266072545151569	2.63994711775921	0.709060890109915	5.28992166694842	-1.79159581571817	7.08151748266659	31.6321004566393	-6.47940695285797	33.5340092588726	40.0134162117306	4.07327191453231	3.62447148837541	0.846045396280917	4.98911221270498	-1.27837314495915	-4.45406174915009	-8.95827541577188	51.9965653168528	60.9548407326247	2.17259142273351	5.2260898073096	2.92023001968861	8.85028246277257	-1.64236008493524	-7.37702959562603	8.14801830492521	-25.946662902832	34.0946812077572
P068	PRE	1	-1.40619405110677	-2.18458072238498	-1.56874095492893	-2.53779615614149	1.24253107706706	-1.29712680085666	-4.46995990885629	0.0115123240235777	4.48147223287986	-4.0546137491862	-1.64037484063043	3.83607870313857	14.0153866873847	13.3597819243537	13.978852613767	12.3185865381029	1.92081247117783	-0.982184535927243	-2.72813055002027	-1.39957795229223	3.00007855892181	2.48286621769269	2.16739007453124	-3.74841937568453	6.5974203186565	26.4511143366496	-7.95325122303433	27.9225422986349	35.8757935216692	4.93667342927721	4.93218197491434	0.999236473275555	4.50699978652928	-1.41199416584439	3.80326073692905	1.20787560595406	46.9024855973986	48.5718917099635	-4.9565927584966	-0.384218007238685	-2.16198879215452	7.28423605511586	1.90696080525716	-2.50487778557671	16.1724843682183	-3.98746501074897	20.1599493789673
P069	PRE	1	2.7025047751034	2.26311579984777	3.45143446978401	2.5948585061466	1.18831866993624	-2.23876332184848	-5.00400989756865	0.68488796798622	5.68889786555487	7.24896778779871	7.48789256376379	1.50903814876781	19.4496457716998	18.2760261356129	20.3071732622034	18.8365945860919	2.0311471265905	2.30797131622539	3.34731169854893	2.03299857623437	1.8362002906028	5.62200581326204	4.78594165689805	-0.811336078345775	8.01452436888919	36.2909693998449	-3.50799394628581	38.6643357759364	42.1723297222222	2.52146837290596	6.92691736670101	-1.28860501671539	8.2155223834164	1.55243235360831	9.17037392560174	2.56914203166962	47.5150105285645	45.9625781749561	1.14136360498036	4.63521746242748	2.79394304864547	8.47724615216255	3.83887436810662	-0.808071948780733	17.4170894847197	-11.6724311918371	29.1580492446002
P070	PRE	1	-4.44580437155331	-7.12965099559111	-4.17429463106043	-6.99832568897921	3.30402807796703	0.829437874805401	-2.72978191572077	1.15107116307406	3.88085307879483	-2.34661416446461	-2.16545643525965	5.20645870433134	6.51188564300537	5.27189021250781	7.69034049370709	4.82538644145517	2.86495405225193	-0.290848916286931	1.30505698183004	-3.40304866398082	4.70810564581086	3.68115080104155	4.8894907951355	-7.01755219291238	11.9070429880479	28.365192637724	-13.1161019044764	30.5668195668389	43.6829214713153	0.723496445838143	5.7795857443529	-3.51687524458941	9.29646098894231	9.87963182785932	16.7382738281699	6.89984025057625	52.488524905934	45.5886846553578	-1.07859339959481	2.82228774182937	-0.162323188308407	3.90088114142418	-0.153174456428079	0.177019168629366	17.8092422036564	-8.8744108132755	26.6836530169319
P071	PRE	1	-0.666090223524305	-2.54116225348579	-0.496092054578994	-3.48981733534071	2.99372528076172	-0.290782753999035	-5.51037522978253	0.498964983208311	6.00934021299084	-4.73876190185547	-1.21811468336317	7.74586154513889	11.2557995054457	11.1889827664693	12.2052500242657	10.089329595036	2.34681855042776	-1.58986925913228	-3.69369116279814	-4.43413599411647	3.20501821734425	3.56090787715382	8.21421806414921	-1.44133683337106	9.65555489752027	31.3412302864923	-9.68802053875393	32.6888113233778	42.3768318621318	-4.00217194027371	-3.71960302445624	-9.17854188813104	5.51106068438954	9.02074580722385	15.9120553546482	1.25973537365595	41.4717965443929	40.2120611707369	3.84741175174713	11.7780928479301	7.86459343036016	9.65216303772397	0.609198676215278	3.76495162963867	17.1283224741618	-4.90802800496419	22.036350479126
P072	PRE	3	-2.0318613688151	-3.50691727701823	-1.93443827311198	-4.60944759114583	3.23468116251628	0.422268954912822	-5.48570056915283	2.44553934256236	7.93123991171519	-3.57032165527344	-1.37066711425781	9.07063437906901	7.0922389348348	6.69150072479248	8.34915344619751	6.03723736445109	2.31191608174642	-0.312941161294778	-6.28686036046346	-0.229048313697179	7.76475394523144	-0.226392534623543	7.06217050393422	-2.95785450967153	10.0200250136058	28.3221099853516	-11.4770488103231	30.2008000958761	41.6778489061991	4.29060507615407	2.27826585372289	4.31218774159749	9.71132495172818	10.0097456932068	12.3588417218526	5.36253549702962	50.6367623418172	45.2742268447876	-2.12773344516754	2.9842239894867	1.73804306765397	5.11195743465424	5.9080810546875	3.12256011454264	19.0244298299154	-6.66003001403809	26.0664818522136
P073	PRE	3	6.02121734619141	5.3068411593967	9.69290033128526	5.66306304931641	4.38605917188856	2.18866493387355	-0.490620211991999	2.4492260582952	3.73248279353397	-1.29617479112413	1.39793528238932	4.43751915825738	11.6071003807916	11.1832227277756	14.5641199959649	11.6085346009996	3.80267474969229	1.00669876982768	1.66422504346404	-0.247795379476415	1.91202042294045	-0.246217192008367	0.247983506284654	-8.5593153834343	9.27166644377944	26.2400747934977	-11.5897617875205	32.2910632748074	43.8808250623279	10.8437254163954	13.9919503127204	4.47697730117374	9.51497301154667	-2.08364329404301	-1.53589602420727	-9.01257057295905	41.3869124942356	50.3994830671946	-16.2826664182875	-15.5080854786767	-17.4262164751689	3.21038008795844	-3.16293377346463	-5.20418458726671	10.5733544328478	-2.17360687679715	16.357555931939
P074	PRE	1	-0.698772430419922	-2.2511203511556	0.466722310384115	-1.4726671854655	2.71784266153972	2.47611619532108	0.737317800267289	5.21985112428665	4.48253332401936	0.551801045735678	3.31688573201498	4.07773995717367	15.1536830266317	14.945511803627	17.4468242470423	15.3063706874847	2.50131244341532	1.5163039813439	4.79522538383802	-3.48236857732137	8.27759396115939	0.715770561248064	-0.220738804779637	-4.06026460667451	5.15451494547228	41.9852692286174	4.27840364138285	43.466011206309	39.1876075649261	2.25405018528303	7.75860310872396	-4.58019305785497	12.3387961665789	13.7932664553324	20.1286397679647	11.6130653540293	47.8387397766113	36.225674422582	5.56820821762085	9.05699362993241	5.47570325533549	13.2817589696248	0.578078587849935	-0.42980878194173	19.6326763534546	-10.638302453359	30.2709788068136
P075	PRE	2	5.63569539388021	4.38213492838542	6.43916916910807	4.7480547281901	2.05703424072265	-2.59687738815943	-5.12474477958679	1.97876295717557	7.10350773676236	-1.24935709635417	2.83123901367187	5.11563350423177	4.87012405395508	3.6422491033872	6.64177039972941	4.58421807289124	2.99952129634221	-1.77779309749603	2.13572171668212	-3.22037782939275	5.35609954607487	-1.01736809785167	-0.336780206481616	-4.19655566771825	3.85977546123664	23.3126433054606	-14.3563018925985	25.0937897567749	39.4500916493734	-4.75522797902425	-0.873586657047272	-8.001863530159	7.12827687311172	1.69719464679559	7.95963036155701	-0.138993518948554	48.3503993123372	48.4893928312858	7.82974309921265	12.0784787559509	8.50769242540995	7.57496489842734	-1.2662114461263	-4.27560646057129	13.2313021494547	-9.85536111958822	23.086663269043
P076	PRE	3	1.09737941196987	0.668146078927176	5.76727039882115	1.35066877092634	5.13925561087472	1.90589903933661	-2.6668841610636	2.17282581772123	4.83970997878483	-2.54183741978237	0.527745492117746	5.0581784929548	8.53247679982867	9.39944018636431	15.0446214621408	8.84227246659142	6.5121446623121	-2.17275876232556	-3.33958479847227	-2.1480065711907	2.47306252590248	3.76185091052737	2.64879051451172	1.543629428425	4.62553662815264	32.2524554388864	-2.64050473741122	33.5748990372249	36.2154037746361	-4.45712089538574	-0.904200418902827	-5.1200248837471	5.99643582180142	17.9801867348807	21.5711861174447	12.5433956336975	45.9821136474609	33.4387180137634	1.79632616468838	10.1349261099952	5.47867387362889	8.75914334767631	2.92586353846959	5.51986999511719	19.1508663340977	3.05103576660156	17.3298013305664
P077	PRE	1	-0.581230163574219	-0.565336816961116	0.801524075594816	-2.92745988325639	3.72898395885121	-2.29679057171399	-3.947605904124	-0.249799544174563	3.69780635994944	-1.48181984641335	-0.19727070201527	3.29448267156428	21.1846936832775	19.4840209787542	21.3929136319594	18.8514103074507	3.28123716527764	4.2198889689012	6.06139544313604	-1.35679790616036	7.44282623727213	-0.834539694076573	-2.00514190921729	-6.07628401106054	5.87522426624359	44.0492042194713	2.70435479328036	44.7245892958207	42.0202345025404	10.548076803034	13.1997828830372	1.92072431307963	11.2790585699576	6.87423378771002	12.8897863028266	3.379466112825	51.8778300458735	48.4983639330485	-3.41341968016191	3.52087242711674	-2.49120337562128	13.3078607693585	-4.38001008467241	-3.57477791526101	12.4701243313876	-16.7278528664329	29.1994691328569
P078	PRE	2	3.20852391860064	2.77764267865349	4.41675778557272	2.69038856955135	1.72636921602137	-0.576686549055225	-1.8549922617744	0.656617437882677	2.51160969965708	2.64512005974265	3.35840095071232	3.62743823780733	10.0142046423519	9.67417435365565	10.2331735969992	9.62565175224754	0.934869119419767	1.9921395778656	3.55630406772389	-0.806458960561191	4.36276302828508	6.55064480444964	6.11237106281168	0.375622352441116	6.68024769032497	26.0799176833209	-9.59843546250287	27.6325322880464	37.2309677505493	-3.135506791227	0.48685479286839	-4.40889119597042	4.89574598883881	1.2661275532754	5.32999174398535	-1.52509093344903	51.2412005458159	52.7662914792649	6.96446486080394	9.41197772306555	5.53904717669767	4.20771651071661	1.57271351533778	-3.32706741333008	11.1767048106474	-11.9026790574018	23.0793838680492
P079	PRE	3	-1.2971670968192	-0.0504883684430808	5.03269672938755	-0.549863542829242	6.83379126412528	1.58817917960031	-5.00445029939924	2.34789193843092	7.35234223783016	-3.96806771414621	-4.65127781459264	7.41816554478238	13.7520667484829	13.5118063858577	17.8014731052944	13.6323176452092	4.28966671943666	4.45562195777893	5.95464507171086	4.73153947523662	4.10996665426663	5.97844253267561	8.70958866255623	-9.25545127051217	18.8359589821952	28.5579741341727	-2.36486123725772	32.1386390931266	34.5035003303843	10.4396865027292	22.8340044348581	10.829562392916	12.3943179321289	-2.45163610577583	-6.45348278590611	-7.76492251055582	38.0971773202079	45.8620998307637	-23.4467138562884	-26.1560346439907	-26.8499488367353	3.79837566920691	-1.03885650634766	-4.27715070452009	8.5524747140067	-14.2823411560059	23.4815008326939
P080	PRE	3	16.4879978728571	16.2025891109524	21.0067733038095	16.0797947480952	4.92697855571429	0.515531843190476	-3.86332086671429	1.31685368419048	5.18017455090476	-3.73329453247619	-3.83453514471429	4.52483334471428	6.66904803690476	7.42273989838095	12.5784136717143	6.43697141466667	6.14144225704762	1.75062247966667	2.91597147204762	1.86414425428571	3.008032245	-2.31012521047619	-0.96545795747619	-6.25338100838095	5.99906330985714	24.7885996509524	-9.26127047471429	25.7144288942857	34.975699369	2.58278222880952	5.67399496390476	2.57411515142857	4.36461868478571	7.06544272109524	2.71020665604762	-0.696795192904762	38.4539110061905	39.1507061990952	6.06742602309524	9.8417283807619	4.75063259704762	5.09109578371428	0.40100933247619	-4.38760034114286	12.4455560560952	-1.42660899933333	18.7547642779286
P081	PRE	3	-0.0828817615652175	-1.19362719225	1.01144791916667	-1.13563079829167	2.20507511141667	0.624391331913043	0.581908157833333	0.66234370975	1.08573834791667	-2.80078523047826	3.60372591016667	7.75913988770833	7.80383463708333	8.182034717125	8.65279256895833	7.35949527945833	1.2932972895	-2.65843347204167	-3.40651872404167	-4.212035584125	4.33231676595833	-1.379121627375	0.224206044583333	-3.75347274045833	4.04125819925	32.1329117629167	2.73544655795833	32.9734964275	30.2380498695417	-3.74642463516667	3.80007117891667	-4.13846653170833	7.938537710625	21.8056399816667	26.3876882591667	20.2541941795833	51.3613683383333	31.10717415875	0.229527468708333	1.15500116075	-0.14406086025	4.20199952541667	3.90755399075	6.77440759020833	18.94930371	-2.46144282025	21.41074653025
P082	PRE	3	1.6811227798125	-1.5143438339375	0.7243159485	0.7243159485	3.94784784325	3.9610554874375	-5.4218662575625	5.8725589430625	11.294425200625	0.630903244	0.8658335113125	6.48095444675	12.797017573125	10.86201068575	13.022530951875	12.611032545	4.0428408219375	1.2475816719375	-14.055678830625	-0.599744281	17.6572115820625	1.6577292904375	6.43303356375	-6.923174560125	13.356208123875	26.4795163473333	-18.7075389525	26.93234810875	45.63988706125	-2.02364764806667	-12.3086549975	-4.3852032525	18.3645326996875	3.14573966266667	-5.84980928575	-11.0471282513125	43.8341746475	54.8813028988125	11.370273018	16.160959655625	7.1035347313125	8.1095782429375	11.7791392014	-3.16045150746667	13.098006939375	-6.843546185125	21.847129935125
P083	PRE	1	-1.0328903198	-3.251701889	0.2244194031	-1.7684780122	3.4761212921	3.0273558616	0.2452707382	4.737834748	4.4925640098	-1.6547836305	-0.6984182588	7.9738978577	7.6932790756	5.3593390824	7.8131746912	5.8352614232	2.469317673	-0.8497869194	-4.0525442134	-5.2314691256	5.852218093	2.1380201947	4.4679971262	-6.1926529827	11.0101520294	34.158978272	-15.481388295	33.742341865	49.640366567	2.5171845764	4.8263447713	-2.7786874111	8.8719272334	12.848586654	22.856503136	8.6614083053	55.092152268	46.4307439627	-2.2227708219	2.9228285414	-0.7828314476	6.5776470491	10.0836105344	3.764846466	20.823525575	-14.594162385	35.41768796
P084	PRE	1	-12.2733056204286	-12.0919830651429	-11.3394852345714	-13.0968591957143	1.75737396114286	0.0736476447857143	-2.52271360878571	1.86467951707143	4.38739312585714	0.851832798642857	1.832688882	4.57051804671429	11.7853367664286	9.95673472928571	11.3584169514286	10.6245116277857	1.89163774357143	3.55154934957143	5.23175052092857	-2.00937641657143	7.33243272157143	3.83503303357143	4.76380639621429	-5.17538833978571	11.019567358	34.5392603192857	-6.920764017	34.578883715	42.891922522	0.450931244142857	3.46064471585714	-9.60496348071429	13.207715739	2.90880203828571	18.4643376	1.58398215428571	59.2013804521429	57.6173982978571	4.36573457707143	12.6005577381429	6.655212547	16.3201368136429	1.55381447921429	-1.52412187842857	15.2585681092857	-11.3479695789286	26.9193594375
P085	PRE	1	5.34969691210526	4.27581194426316	5.27449511073684	3.54477691647368	1.80491999563158	4.13216416473684	1.80404977705263	5.71663603678947	3.91258625973684	0.111023752421053	2.63414322715789	2.72650473331579	14.8881907715789	12.30519352	13.668162750625	12.423151075	3.35424004833333	-0.187995926368421	2.63465376247368	-4.7965411755	7.43119493797368	5.53948677878947	5.75283480847368	-1.97624010875	9.09067568632895	40.6841922557895	-8.553935585	41.1671065647368	49.7210421497368	-1.75004184242105	2.28587600526316	-7.8099057965	10.0957818017632	9.85747733842105	14.5683519198421	0.5448878103125	38.2614635614286	37.7165757511161	5.38269265078947	13.7312796331579	8.946369101875	20.2228127542105	0.522544860842105	-2.57323824421053	15.287187386875	-10.1647148525	25.451902239375
P086	PRE	1	0.744380604181818	0.64784643	2.30915302618182	-0.356712757454545	2.66586578363636	-0.244184038818182	-4.26250014727273	1.62002419763636	5.88252434490909	-2.10449496172727	0.0979006125454545	4.77932852990909	14.0307983045455	14.3177122554545	15.19551769	13.4109985127273	2.10657763272727	-4.84928911381818	-5.88675666890909	-4.79837062154546	2.52253370663636	-1.01964255363636	1.02256813427273	-4.995124614	7.645842116	40.1677835636364	0.389292088454546	39.9717915872727	39.7784914751818	-2.37925236354545	-0.800823975818182	-4.62431956381818	4.559660702	15.1315460213636	23.1210706927273	19.7783345209091	56.5964284036364	43.5809466569091	-1.10056189709091	3.28115089163636	-1.27293159509091	5.89307480509091	-4.63493902027273	0.695954270909091	13.5295895872727	-25.1313257027273	38.66091529
P087	PRE	1	4.78490193686667	3.6188840738	6.47505865486667	3.44733540853333	3.0737973736	-2.7300139904	-3.6222281886	-2.2827438192	1.4723952844	2.9906789144	5.6272600808	3.27503957086667	22.8294523778571	22.0197947492857	25.230941086	22.4447565706667	3.21114633671428	1.89168736757143	5.65778337906667	-7.5673324282	13.2251158072667	8.370853629	7.31031429528571	1.76578032753333	11.4527507467714	57.659723555	2.07340371353333	57.4102475426667	55.5863198414667	-1.043724224	11.4283522276	-11.6903973431333	23.1187495707333	21.2763738635714	22.95524021	8.0863203586	64.155311712	56.0689913534	-2.98959168364286	4.75846731366667	-0.458547160733333	13.2527008373762	7.32882308964286	-4.40328887921429	15.363950562	-17.982418336	33.346368898
P088	PRE	1	3.24974412192308	3.48906620892308	5.08955713130769	0.065932758	5.02362437330769	0.185327270846154	-1.25731942392308	4.18392338161538	5.44124280553846	1.26658160876923	3.24572692869231	4.07911726730769	19.3278727892308	20.0940310030769	21.1279290515385	14.8785846307692	6.32620517230769	2.04580057115385	5.15300074430769	0.0393763573846154	5.21320909769231	3.90538793338462	3.02756148969231	-2.68165612184615	8.09224665246154	42.8378501307692	1.72570671869231	43.3702314707692	41.6445247520769	4.27041732353846	8.26449358	1.39008156415385	6.87441201584615	4.13114382669231	9.96984530276923	5.97820164615385	51.8851924569231	47.8182336986923	-0.953821567307692	2.64094178053846	1.94687743161538	10.6276206852308	2.76120934130769	-6.15788961561539	15.7483733192308	-4.611780947	22.3206189082308
P089	PRE	2	3.00440107071429	2.30187203535714	3.68765858257143	2.33092341828571	1.38578654721429	1.59094596335714	-0.0256275914285714	1.76025679457143	1.81444251757143	-4.49212428514286	-0.239459010571429	8.69871682292857	5.11451516828571	4.357798861	6.18229772885714	4.10992201153846	2.21645994581868	-0.782214478357143	-2.14780257721429	-3.84842003078571	4.65054441042857	-0.6678259285	3.78220115821429	-7.0185624575	10.8007636157143	20.5848286478571	-11.6085174464286	21.6451000030769	33.2536174495055	7.39564180378571	10.8065825311429	-4.34285497671429	15.1494375078571	-0.323821735214286	9.63727570564286	4.99551047607143	44.573806495	47.0842908224615	-11.5139608378571	-11.032197225	-13.6359162657143	2.53261800642857	0.727115086142857	-0.169727565357143	19.8569818214286	-9.18489651228571	29.0418783337143
P090	PRE	3	-2.70474100109375	-6.93330182559375	-4.22813666825	-5.30951023103125	5.20017938140625	-0.676266799875	-11.2794424592812	-0.05194577475	11.2274966845312	-2.76065969471875	0.95940579890625	4.88273590559375	9.633273735125	7.71639487675	9.09469128753125	7.5631675879375	3.2189435379375	-4.1229559109375	-11.2110906254375	-4.676327948	7.5333388566875	9.3604802191875	14.87888823875	5.0069046606875	9.8719835780625	24.9906190040625	-12.28995198475	26.3223005234375	38.6122525081875	-12.27031376975	-10.024614490375	-12.231799300875	8.631827623375	7.94737455246875	7.47354621884375	0.7360592311875	35.43355063625	34.6974914050625	3.63029479234375	7.01869767528125	4.33938267825	3.3986051055	4.84588456153125	6.30380206115625	16.370438933125	6.4722067714375	15.919682641625
P091	PRE	1	11.6432800286667	11.5235977420833	12.115172665	10.4856340158333	1.6523894625	2.12710649775	-0.401968344083333	5.25522468033333	5.65719302441667	-0.973565419416667	-0.0689460118333333	3.12535444883333	14.1487528483333	13.963716735	14.7624777516667	13.15429631	1.6774629625	1.51905708516667	2.41873775616667	-1.17440661916667	3.93501394983333	4.16737493875	5.85675551183333	-1.68289349608333	7.72281268875	41.9844503416667	2.80696969833333	42.9249022816667	40.1179325833333	3.08435148991667	6.69230015925	0.00959740450000001	6.68270275475	18.7789131008333	24.24655362	13.7912267583333	50.5327112358333	36.7414844775	1.20989425683333	9.52556576208333	3.05266398733333	18.8396450959167	7.03993733733333	3.36499687175	20.0522605708333	-9.00288260216667	29.0587485263333
P092	PRE	2	7.09203229633333	5.66047933647619	8.18074167871429	4.89098554333333	3.28975613538095	1.03309983647619	-1.73160158361905	3.09372841333333	4.82532999695238	-4.82037789476191	-0.531049092619047	5.24572798966667	10.2077683949048	7.8474531937619	9.34066108533333	6.220000469	4.07733736080952	-0.226997300571429	4.40270982471429	-5.4742838	9.87699362471429	5.172635033	5.88223970690476	-6.32753539419048	13.269086245381	27.3795614695238	-22.05104675	27.6937314228571	49.7447781728571	0.906222516714286	10.5762233787143	-6.27019185461905	16.8464152333333	-4.27818533347619	3.88392911261905	-12.5254241771429	46.7182523180952	59.2436764952381	-1.86027952609524	0.278610913857143	-4.31344587452381	4.59205678838095	2.51748548242857	-12.048771293381	10.0617785789524	-9.64783112680952	22.5614940398095
P093	PRE	3	2.42614019485714	0.398858766095238	1.951173132	0.446574474476191	2.0272814287619	1.49745926190476	-4.43429166119048	4.20990257595238	8.64419423714286	5.37246776761905	8.44517216214286	5.79850530028571	7.01097754071429	6.16688160071429	8.00038656533333	6.66573313309524	2.36024957019048	3.29331077285714	2.8510860437619	3.15903065885714	4.17082117438095	-3.40786420019048	-0.76050433252381	-8.17337652633333	8.1487157387619	26.2090748390476	-12.9806036090476	26.0134975828571	39.1896784480952	4.88187898909524	4.90371644409524	1.01138035919048	3.9444808337619	5.51411335804762	6.34311176252381	0.700701447380953	39.7879881638095	39.0872867164286	3.44851656195238	6.06718859361905	4.72593082180952	2.61867203166667	5.89749799447619	-1.04380079719048	16.1308486571429	-0.0193016270476191	21.4918771605714
P094	PRE	1	8.83933512366667	7.06503105166667	9.72646644533333	8.18788640333333	3.20334676025	0.878826712833333	-0.625651933416667	2.16555696691667	2.79120890033333	-3.21887715666667	-1.11864902491667	6.841395607	11.7149720208333	12.0374581316667	14.38532448	11.4145096949167	2.97081478508333	-3.03296406066667	-4.39752495925	-6.49645951666667	6.47196914183333	3.76301610491667	0.489767288416667	-6.34669823483333	14.23216296625	38.0290702191667	1.92454885241667	39.7080069508333	37.7834580984167	0.585255275166667	8.008148504	-3.55390169933333	11.5620502033333	8.94767467216667	25.9219040241667	23.952341255	52.4850556116667	45.9534507620833	0.876404086833333	3.0112782085	-2.38663706116667	8.04709810216667	-0.559556961083333	-0.486101716333333	20.6082709	-16.0833257427273	36.6915966427273
P095	PRE	2	8.19345092789474	5.97175801331579	8.88941189415789	6.32671316052631	3.56449719094737	0.260899353210526	0.344895034157895	2.20865113757895	3.07708390563158	-2.459547344	3.417952399	8.07214877494737	-2.24274742763158	-1.89096997147368	0.283580407210526	-2.56638892263158	2.8499693298421	1.59740998252632	3.86689387	-1.92584107873684	5.79273494873684	0.783726894578947	2.96174165321053	-9.36499257510526	12.4189763697368	18.4538837226316	-25.9894926273684	19.4934810736842	45.4829737010526	9.20077615005263	14.8620657121053	-0.400498007421053	15.2625637195263	1.41449096389474	6.25975279552631	-5.61086315863158	45.6095732521053	51.2204364107368	-11.8291664621053	-10.5967524495789	-13.42583989	8.353957625	2.03243657157895	-7.11899850136842	12.5443078294737	-17.9064132413684	30.4507210708421
P096	PRE	2	13.5238356818095	11.9154440892857	14.5485674171429	12.1737923028571	2.68666396271428	-3.4236504577619	-5.18990362233333	0.940361028238095	6.13026465057143	-6.43150838228571	2.48862598966667	13.5676396105238	2.9631712322381	3.49952873409524	4.71914521014286	2.71212031433333	2.49025913938095	0.981523498190476	-4.08700252795238	-5.24628505257143	7.190763804	1.3427565297619	1.145693851	-3.39676006614286	8.52956539857143	19.1641139071429	-19.9033346114286	21.0147632171429	40.9180978285714	-1.78548665761905	2.51774307285714	-8.77937341657143	11.3229379888571	4.60622689857143	-0.413241602238095	-2.73352826723809	52.6037119452381	57.643695844619	7.45288748961905	9.38876194804762	7.45133772028571	4.0387109402381	3.93840862461905	-4.93110780261905	11.4358940197143	-12.272950827619	23.7621808472381
P097	PRE	1	3.14852841704167	2.35057584129167	3.32689236966667	0.957426993125	2.682103424	-3.59778612358333	-6.114811078375	0.706654537125	6.8214656155	-1.50059254966667	0.755900033291667	4.19001841216667	10.0693338708333	8.52440512620833	9.92362427195833	8.82612476545833	2.35321123733334	1.90711543466667	4.29317508145833	-1.708959629	6.00213471045833	6.95355345804167	6.427551413875	-1.54101843370833	9.21902308266667	31.1017202541667	-11.6004840557083	32.2577606816667	43.858244737375	-7.46463376279167	0.148297140416667	-9.19740987820833	9.345707018625	11.67265979425	18.1544675070833	3.97840018566667	54.9221312366667	50.943731051	7.041812718	10.3601665469583	7.944728829125	3.85774334641667	4.92439142858333	2.96921698245833	16.3741561570833	-8.44260693895833	24.8167630960417
P098	PRE	2	11.7783062276923	10.5229716363846	12.4941816584615	10.5973985642308	1.97121002207692	-0.919536599769231	-3.03075223415385	1.613923835	4.70579419515385	-3.48761455830769	-0.586489762384615	3.59029007928205	4.79398718246154	2.981929889	6.11726654930769	3.967136113	3.13533666030769	-1.98300900838462	1.65851270284615	-2.878147994	4.53666069684615	2.64450270407692	2.133208563	-0.756086905307692	6.15720552638462	24.9179486476923	-22.4468432684615	25.3935402923077	47.8403835607692	0.64833652	4.77569704208333	-6.17855297092308	10.9542500130064	2.64263351123077	16.0974709176923	-5.98496945415385	50.6887722330769	56.6737416872308	2.96993371169231	6.86507127441667	4.55002722953846	7.21151156189103	3.27977635315385	-4.97062017	3.44820911707692	-26.10806483	30.6545208528462
P099	PRE	3	6.82728322358333	5.14444712325	7.94991213466667	3.99354642233333	3.95636571233333	-2.1943225065	-5.1413306395	-0.7137573505	4.427573289	-2.73855717983333	-0.932779719083333	3.46399744666667	8.81290984125	8.71151386608333	10.9846815698333	7.3817921255	3.60288944433333	1.20062473033333	2.95339423483333	0.42473370225	2.52866053258333	1.23014704633333	0.86240570975	-1.64828403516667	4.25357459066667	34.800032615	-1.67178865333333	35.3234247266667	36.99521338	2.88323269283333	7.08456728791667	-0.768920986166667	7.85348827408333	10.7142738505	17.8161606083333	10.5298814284167	54.7986493458333	44.2687679174167	-1.996741146	1.39363478175	0.633956414333333	8.50037524608333	5.76145871475	0.86615999225	18.3583300908333	-0.0850404420833333	18.99242032975
P100	PRE	2	8.07704035433333	5.76818842566666	8.14529679633333	4.8474483745	3.46100804625	3.32493205866667	0.0733953384166667	4.5532745035	4.47987916508333	3.08108774825	5.05306640633333	4.97452738425	6.08438702425	4.1430340115	6.80434571058333	5.05618978808333	2.66131169908333	1.31426359216667	3.72057743075	-1.79553358858333	5.51611101933333	2.93345765275	4.65668081208333	-1.94009439758333	6.59677520966667	26.4435017908333	-14.3186537641667	26.6184870883333	40.9371408525	2.38693056	6.80713160991667	-4.11154214316667	10.9186737530833	7.42186578116667	13.8229344858333	2.2472083445	57.3089365708333	55.0617282263333	1.28629563241667	5.85740604683333	2.78493417491667	14.7206309134167	2.831471761	2.22413614266667	19.1156819666667	-7.15861808825	26.54830645325
P001	P1Y	3	14.6806081136068	13.0783702596029	16.8712633768718	13.4722536722819	3.79289311726889	-0.912233877927065	-4.62670770903428	1.48136658290091	6.10807429193519	0.553311665852864	4.26841278076172	6.44015219370524	16.8738609155019	15.8103414773941	17.560332283179	16.1597992308934	1.74999080578487	2.17562753955523	4.78153577248255	1.42388857677579	3.35764719570676	4.84774816036224	3.44467125167449	0.497900418833209	7.03579545634489	35.2049830754598	-1.97505643772582	37.2152114613851	39.1902678991109	3.0984829167525	10.7398344357808	2.99139071643353	7.74844371934732	-0.783894581720232	0.931965918814142	-8.57689264933268	42.3093782170614	50.8862708663941	-1.83098567525546	-1.02171738515298	-2.63031430164973	8.34973931630452	-5.9861577351888	-9.26375761032105	9.03149468739828	-0.354738585154216	23.1815549151103
P002	P1Y	1	-1.83789825439453	-2.72468927110945	-1.60791466849191	-2.11162593296596	1.2970325415475	3.20526520695005	2.81734496355057	4.57232094279357	1.75497597924301	-1.78008651733398	2.77515793391636	9.51156375340053	9.04233866078513	7.28512851153101	8.98396517293794	7.3421368094853	1.76197313206537	-0.0298012024057764	1.7215839196369	-1.19278934314847	2.91437326278537	2.3581615843411	4.79760870933533	-4.71356422092233	9.51117293025766	23.9306585448129	-7.94941271373204	25.0377129745483	32.9871256882804	5.34764505284173	9.13084355320249	5.37881998394217	3.78319850036076	3.28800155861037	6.7423000560488	3.95823922225407	44.4872763388498	41.4549028619698	-7.55411384786878	-5.52121777091707	-7.46132966348103	2.03289607695171	-1.87894521440778	-2.46178936549595	15.3628307260786	-3.68901735578264	19.8183850996835
P003	P1Y	1	1.30157822829027	0.15771714430589	1.5742000403771	-0.169479417067308	2.40517963115986	-0.577566056297376	-0.635504357184355	1.15688259051396	1.83050751406413	4.89981900728666	11.3213253314678	7.70617498544546	4.47944065240713	4.11574590316186	6.11147728369786	4.76145412371709	1.995731380536	-0.153652360806099	1.49721318871929	-2.61667938360801	4.1138925723273	2.77277145018944	3.50977523510273	0.964834201106659	2.54494103399607	24.6005609952486	-12.7151688869183	27.2251434678298	39.9403123547481	0.813740869267628	4.62595046460628	-3.15502981252682	7.7809802771331	7.05508694281945	11.6815131994394	6.80300164589515	52.2479427631085	45.8083728284102	-0.0813532351301266	1.59313962578774	-2.47770889309736	4.25201803675065	-3.36322080172025	-2.87195440439077	13.7491731966459	-26.9133989539513	40.6625721505972
P004	P1Y	3	5.53206968307495	3.79056360721588	4.54562072753906	3.64247499465942	3.40665168762207	-2.13101286441088	-3.90475495457649	2.21255580455065	6.19215990193188	-5.60756921768188	-0.614583721160889	5.96135290145874	4.40690306201577	4.39219622001052	8.24431050956249	4.59558976069093	3.98531954787672	-0.787067381781526	1.02606012659147	-2.74426589656621	3.92505662003532	0.722856646869332	-0.571081833825447	-2.73570872910321	5.51379462765995	25.0425032973289	-8.73007021307945	26.9824776917696	35.7125479048491	1.61445535006351	6.51421994864941	-8.44523658573628	14.9594565343857	-0.302595947054215	2.67457960073138	-2.56575689808	54.0729387283325	56.6386956264125	-4.88171221315861	-4.17592340275645	-4.45853386938572	8.59024324323982	-12.4368922710419	-10.9631401538849	14.2319951343536	-10.6659538269043	30.19838773489
P005	P1Y	1	-6.31903839111328	-8.66587758382162	-5.99424023946126	-7.28494186401367	2.91220352172852	2.6489792689681	1.26212981337992	2.75487741172314	2.75031927593053	-5.96601994832357	-0.793600565592449	6.03168378194173	6.60438970724741	6.68183759490649	9.78123815059663	6.2601714626948	3.52106668790182	0.795105224882718	4.82266480326653	-5.07573702772458	9.89840183099111	2.23785707851251	2.34775649860501	-1.77825361354897	4.97087232214709	25.6207969983419	-8.98966549436251	29.1161558469137	38.1058213412762	8.31824886798859	15.6290358161926	-3.72907336344322	19.3581091796358	-5.1978638569514	-1.82421002370693	-6.24099825024605	52.9460243670146	59.1870226172606	-9.90954319636027	-8.1060803381602	-21.2185587612788	10.8204223982493	-2.8054993947347	-9.7605526860555	18.4907827568054	-25.1753602091471	43.8020462036133
P006	P1Y	2	1.47781270345052	-0.159430338541667	2.50220546468099	0.774586588541665	3.10263586425781	-1.12236546352506	-1.35464576307933	0.26235824145625	1.81191620791952	-4.23378499348958	0.861020914713542	7.4759873046875	-0.252878032128017	-1.24460274116198	-0.364156010920803	-0.785197387523949	1.8609255588154	1.78886229197184	4.77156174723307	-2.73444985469182	7.50601160192489	-0.392347593108813	1.65553801802297	-6.92940255133311	8.58494056935609	20.7278844197591	-21.6425967903137	22.8943774973551	44.5369742876689	9.15607363382975	14.2144336535136	1.35217325208088	12.8622604014327	6.78278210957845	13.6188669668833	4.22920264895757	45.015732866923	40.7865302179655	-4.5650617758433	-3.17444210179647	-4.57309090232849	5.69751327700913	-0.380801391601564	-3.03621368408203	15.7002146657308	-9.7272512919108	25.4274659576416
P007	P1Y	1	0.887469291687012	0.533653526306153	1.83664569854736	0.887799263000489	1.49453763961792	-0.0428339196369056	-1.91615870840847	-0.0650737342075445	1.98797019988298	7.5173397064209	11.0270418167114	7.01614739418029	13.2477993965149	12.0598650991917	14.0020996236801	13.4105564975739	1.94223452448845	2.57274121046066	3.31464329868555	-2.59420497044921	5.90884826913476	4.76197132095694	7.93030008673668	-1.70383815062814	9.63413823736482	31.4397230148315	-3.1254203748703	32.5452217578888	35.6706421327591	6.96728810667992	9.37281893253327	1.31769898921251	8.05511994332076	5.42884454876184	10.0683701986074	6.9149959897995	39.5938450050354	34.2693829527497	-8.02276518940926	-3.4881613740325	-4.84653109312057	5.09934563115239	1.84275388717651	-4.16219118118286	17.7001922130585	-8.14710509777069	25.8472973108292
P008	P1Y	1	3.27656555175781	2.18661151123047	2.80388671875	1.81112679036458	1.59795003255208	-2.12115212281545	-4.3299033981959	0.656365732329587	4.98626913052549	2.3655751546224	4.17598649088542	2.52198876953125	14.7121235529582	13.1147092488607	14.7615852877299	14.3463426551819	1.89591233889261	-2.27860129674276	-0.736075446724581	-3.18882954978943	3.52408760690689	4.22998067537944	2.43162890911102	1.04942098935445	5.5648425981005	39.3090807596842	-1.66418664073944	40.6447691040039	42.3089557447433	-1.35410450895627	7.01995443153382	-3.53488821744919	10.554842648983	8.51611948013306	13.9231394144694	3.47691548029582	54.96874512736	51.4918296470642	-3.28201020956039	-1.83136989919345	-3.60402055486043	1.77265065566699	-2.55316670735677	-6.0448999786377	16.2001912434896	-12.3338351186117	28.5340263621012
P009	P1Y	1	5.11533203125	2.91662559509277	4.94438269042969	3.41903387451172	2.51041386413574	-3.14676753282547	-4.83042892646789	-2.11680632814765	2.71362259832025	-1.49009246826172	1.1551167755127	7.94195477294922	3.88759089708328	2.09610864126682	4.32528955173492	2.58890848883987	2.2291809104681	-5.06711354255676	-4.66499822378159	-7.84424010658264	6.2403078212738	3.39257023257669	4.78462175321579	-6.26493813943862	11.0495598926544	25.2476219177246	-14.477955329895	26.0229748477936	40.5009301776886	-2.45881939232349	5.3393050699234	-7.05631372070313	12.3956187906265	7.36871438026428	16.9868838634491	3.4487438480854	50.7226501617432	47.2739063136578	-4.03295221328735	-2.08372839689255	-4.98341915273666	4.3187705924511	-3.48597564697266	-1.75061233520508	18.1599436721802	-10.4475085296631	28.939976638794
P010	P1Y	1	6.88194580078125	4.95239175415039	5.40111379241943	4.64271570587158	2.80982875061035	-6.49484469890594	-7.91913540291786	0.0556643471154381	7.9768134456845	-0.47867660522461	4.47593157196045	5.53188355255127	7.75225174427032	6.25648471331596	7.24117900967598	6.49964428758621	1.8506617846489	0.602594999782741	3.808599421978	-2.77467245805263	6.58327188003063	4.25674751996994	3.28661929535866	-0.84708507730253	6.06024749916792	31.7730778694153	-13.8020903925896	32.6162149353027	46.4183053278923	0.744833294441923	6.75504325294495	-1.85158683180809	8.60663008475304	9.27454714775085	17.1775010604858	6.43639535951614	51.9363371143341	45.499941754818	-0.790166897326709	1.71827834820747	0.388797603165731	2.50844524553418	-2.0096004486084	-2.26569371795654	18.3126668243408	-8.4184691619873	26.7311359863281
P011	P1Y	2	0.49110107421875	0.184430908203125	1.61327429199219	0.660151428222656	1.66177201843262	-1.6503138422966	-2.21984122359753	-0.711144371211529	1.66173855981045	-3.63937835693359	0.546107055664062	6.03509271240234	6.34531183242798	4.89731526136398	6.14381575584412	3.82633679866791	2.51897503376007	-2.88368484973907	-3.10492680025101	-5.49534247398376	6.62949598133564	2.80900829434395	4.07229539871216	-2.61852734303475	6.6908227417469	22.393305015564	-18.1994306793213	25.0827752494812	43.2822059288025	3.82341465950012	10.7629383449555	-3.70701919031143	14.4699575352669	-3.60740452092141	5.6877864112854	-4.05990490078926	38.9623001861572	43.0222050869465	-6.53631792068481	-4.24813782930374	-5.89935737371445	8.49709881547093	-4.22621231079101	-5.56205783081055	14.1303791198731	-14.556003540039	28.6863826599121
P012	P1Y	1	3.33936462402344	2.96785911560059	7.14453247070313	4.18484344482422	4.17667335510254	0.364057341217995	-1.09401855354011	0.997865415394305	2.09188396893442	-3.46336059570313	0.229720916748047	7.21841339111328	8.63018064498901	7.70722403717041	9.55702536725998	8.39481725692749	2.91339267730713	1.72274916172028	6.01848642253876	-4.20545379066467	10.2239402132034	2.25961034297943	4.43334436893463	-3.72684931349754	8.16019368243218	31.3360090255737	-12.9930219192505	33.8192822265625	46.812304145813	4.02951884269714	8.67076895713806	-1.91444408172369	10.5852130388617	6.71527256965637	8.96918589019775	-2.04917778497934	54.1828721923828	56.2320499773622	1.89167604446411	5.6567470293045	2.38661766505241	7.1493000793457	-3.10932312011719	-5.34775973510742	12.9909912261963	-10.6668625335693	23.6578537597657
P013	P1Y	1	3.41529168023003	1.7014190504286	2.76698791503906	1.61724277920193	1.79876590304904	0.0572898015379907	-1.74488012194634	0.873947308063508	2.61882743000984	0.354351467556423	2.78086046006944	4.6081041124132	11.1443321969774	9.18118471039666	10.2364686049355	8.95621948666042	2.32591348542107	-0.560858556172914	3.17735420227051	-4.01673906167348	7.19409326394399	-0.782734311289257	0.00986603491836166	-6.6885495683882	6.69841560330656	37.2936657799615	-15.4218959776561	37.090854856703	52.7155617576176	5.49779494603475	9.35149812168545	-3.24493007659912	12.5964281982846	8.74222450786167	17.1879680993822	0.580248529414336	50.2561982133653	49.675949683951	-2.33543298641841	4.129353884591	-1.35829826785458	9.00592840909958	1.35838741726345	-3.54571576436361	13.7891103023953	-12.0091855578952	25.7982958602905
P014	P1Y	1	8.16087436676025	7.38244832992553	9.30520074844361	7.58729137420654	1.92275241851807	-1.30658287089318	-2.18365912638605	0.855684766763297	3.03934389314934	-4.38913917541504	-2.28899572372437	9.4214897441864	5.39326968789101	3.99823430031538	4.85801255524158	2.45545041978359	3.10097230106592	-1.76968412846327	1.90407808478922	-3.8956544265151	5.79973251130432	-5.50109122693539	0.262704759761692	-11.182338796556	11.4450435563177	24.5140218734741	-9.81383841991424	25.0434542393684	34.8572926592827	6.65610538423062	11.3512335371971	3.46449044167995	8.0179604922235	5.81325879693031	12.153297740221	6.8656853055954	55.1308640241623	49.954184217751	-4.50491236150265	-2.63378956161439	-4.66702061474323	3.23968221306801	-1.96447372436523	-1.77576946735382	19.2147698783874	-2.39339814186096	24.6964850139618
P015	P1Y	1	6.22731711647727	5.79660106312145	6.75212657581676	5.15949795809659	1.61970592151989	-5.81585116819902	-7.25875196630305	-2.93224372132258	4.32650824498047	-5.63666742498224	-3.93579895019531	4.33957136674361	8.6311371976679	7.54332067012787	8.52979628476229	6.72783156308261	2.33586060003801	-1.37275091761892	-1.53054895421321	-1.95002544451844	2.58651788359339	-1.41921472007578	-1.0852655906027	-6.12379936565052	5.36244023312222	31.6296400590376	-15.8590724424882	32.2728081304377	48.1318805729259	-0.412250800566239	2.81363567504016	-5.28933381687511	8.10296949191527	3.54147949002006	16.8264909796281	-1.39129149461334	57.4354614188454	58.8267529134588	2.17356302521445	7.3654627904025	2.51067571098154	5.85981258652428	-0.462707519531251	-4.28204522566362	14.7590938498757	-5.37413263494318	20.4467707131126
P016	P1Y	1	-1.7818854195731	-2.30780277797154	-0.178728724888392	-2.37900992257254	2.20953196934291	-1.82838468892234	-2.62170415563243	-1.57103392400912	1.56601839421051	-4.80112893240792	1.44300436837333	8.1768811580113	18.9694306509835	18.034313294547	20.3657323646545	17.122383177621	3.24334918703352	0.716600411704608	2.42730454457658	-1.09805075464504	3.52535529922162	-2.11752129452569	-1.4706235992057	-6.42649587716375	4.95587227795805	38.6098619188581	4.81040400164468	41.1959460013253	36.3855419996806	11.9141756466457	15.2537074429648	4.65986816542489	10.5938392775399	3.10139439361436	11.0811344214848	7.14302706037249	46.0235696056911	43.6196979288544	-11.6801956721715	-9.03095278126853	-10.611314994267	7.06855437823705	1.62327630179269	-0.274525735037667	15.4139679881504	-4.28552616664342	19.6994941547939
P017	P1Y	1	-0.570299784342448	-1.04858052571615	-0.252352816263835	-1.61512603759766	1.42257597605387	-2.50472235679626	-4.74629048128923	-0.629099161500733	4.11719131978849	-3.92070388793945	-3.82281875610352	4.63308364868164	12.3080855210622	10.7113090499242	11.5485199896495	10.2172548651695	2.15486237525941	-1.90854274233182	-1.55455451319615	-3.030723965168	2.18564404080311	2.04678627848625	2.94067700088024	-3.48567182262738	6.42634882350763	33.1884870529175	-5.92867584546407	33.3667137336731	39.2953895791372	1.09401532635093	4.29554579059283	0.0777904182232063	4.21775537236962	7.55988091230392	13.5090070851644	2.11142180631558	58.7129504521688	56.6015286458532	-1.30379991978407	1.07237492571274	0.462614456688364	4.87285096570849	-1.11318143208821	-1.71281380971273	13.9520276387533	-12.7490075937907	26.7613540395101
P018	P1Y	1	1.05434226989746	-0.784727020263672	1.37495388031006	0.808727073669434	3.73068525314331	2.16617009043694	0.260247561261058	4.84949167817831	4.58924411691725	-1.75292778015137	1.64374160766602	5.21273762702942	14.6226051449776	12.4156452488899	13.4208945870399	13.4208945870399	3.70836520195006	2.79624018073082	5.48425556182861	-2.45685110464692	7.94110666647553	8.67405167222023	7.81445721983909	-1.10186368264258	10.5744225564226	37.0266444683075	-13.7547447681427	38.9713928699493	52.726137638092	1.77549087442458	8.91444659262896	0.0108701851626392	8.90357640746632	3.94719517976046	13.5939888525009	1.02951767644845	41.2339809894562	40.2044633130077	-1.24234692379832	4.24293168202042	-1.29771395560354	5.54064563762397	5.68400955200195	-0.611524753570557	16.2107180118561	-16.4660828065872	32.6768008184433
P019	P1Y	1	5.70019658406575	4.86142364501953	6.71055524190267	4.56338035583496	2.96326558430989	-0.469903629273175	-2.46827202787002	2.66265089710553	5.13092292497555	-3.60790125528971	6.26257746378581	10.2199650065104	9.28568601608277	8.52641055425008	9.78591419061024	9.44449353218078	2.39683708429337	0.936325845619042	4.34037043233713	-5.85231373151143	10.1926841638486	7.89943321545919	9.91452081759771	-0.0754993408918382	9.99002015848954	24.7005793253581	-16.6439217480024	29.6066801865896	46.2506019345919	3.18691834807396	8.79237883687019	-2.42428460597992	11.2166634428501	-1.33243833854794	-4.17925663689772	-7.35519119501114	45.4325631841024	52.7877543791135	0.240604706263791	3.57731072266897	-4.74325898369153	8.49643398364385	-3.56498718261719	-7.54001505533854	11.5345722961426	-12.4556761042277	23.9902484003703
P020	P1Y	1	6.32767121688179	5.22509123429008	6.71426362410836	4.37578337296196	2.75615400231403	1.52372335351032	1.67939359416132	2.19568405851074	1.44518131425847	-2.4536073104195	-1.86491217571756	5.71723341568656	16.5752075029456	14.0586102838102	14.9924344987455	12.5850655000106	3.990142002935	-0.180455775607539	3.6566777957004	-4.72499568151391	8.38167347721432	4.81560582699983	5.85161536880162	-5.13307395499686	10.9846893237985	36.2231947857401	-2.29847197146519	40.260168165124	42.5586401365892	3.90741132653278	10.9750212068143	-0.222263071951659	11.197284278766	5.90394874241041	13.6099899777122	6.19385896765668	48.2728936701236	42.8791013406671	-7.95029613246088	-4.01960574647655	-6.76892135744509	5.97965949188108	-5.07176938264266	-3.21359906403915	14.6901705534562	-5.81379625403363	20.8988368225098
P021	P1Y	1	1.4867426554362	0.688312225341798	2.82248630523682	-0.849065526326498	3.73024819691976	-2.49494246641795	-3.39041497389476	-1.3259209394455	2.06449403444926	-2.39874140421549	3.96014353434245	7.32760559082031	11.4556372563044	10.6069579776128	12.5992082039515	9.27605313022932	3.3231550737222	-2.05540471772353	-0.94650088114043	-4.35476373662551	5.03985579925745	2.08401575312019	3.54564920266469	-1.43250241755818	4.97815162022287	36.4792839686076	-13.3734675470988	39.3459493954976	52.7194169425964	4.87748103340467	11.7863856434822	-1.54497905890768	13.3313647023899	3.49613769849141	9.36468472937744	-5.72312116622925	55.3391414896647	61.062262655894	-10.9278501272202	-8.16891794800758	-11.4164382533232	3.68681395788988	-2.70262845357259	-7.08488318125407	11.5505756982168	-7.26118019421895	18.8117558924357
P022	P1Y	3	3.67844460227273	2.44574252041903	5.77552996548739	4.36701133034446	3.32978744506836	0.121008036488836	0.0504853531989184	1.1601063804193	1.15921536074443	-6.08297035910867	-0.148981545188211	8.37316969438033	3.58954938975247	2.74116824236783	6.93700148842551	3.94676503268155	4.19583324605768	-1.24015912413597	-2.11997706001455	-2.67398789926009	2.71224040007049	-1.38133678111163	1.84664267362519	-2.58587936964902	4.43252204327421	22.6730474992232	-4.01282313671979	23.6451777891679	27.6580009258877	6.98082035238092	11.182159614563	3.87922431664034	7.30293529792267	0.261177260090005	8.68712459911	7.17815985679627	41.5275446458296	42.1587760912873	-8.97612216255882	-10.4848466491699	-14.9962608597495	6.02013869719073	1.64860395951705	-2.31510744961825	18.7712439797141	-12.172697393244	30.9439413729581
P023	P1Y	3	7.66102037931743	7.43594520970395	9.29318569785671	7.8598488255551	1.86876980430202	-2.87021579240498	-2.41452172775018	-0.971811272713699	3.62851893032068	-4.40967599969161	0.969451695492393	8.46437483135023	11.9225658115588	11.0823441886902	12.9496993963342	10.3910027574238	2.55869663891038	-1.46593407570924	-3.06388395409835	-4.36503732003664	5.33269777963036	1.04378795015969	3.5572410523264	-1.97347974650268	5.53072079882908	36.0385388826069	2.07007070491189	36.8572628503097	34.7871921453978	1.85282799209419	9.7816734153346	-3.68027776291496	13.4619511782496	13.2320275055735	19.9575284857499	14.5759166456524	54.2061189751876	40.9740914696141	-8.98140967519659	-5.09936838250411	-7.65892835165325	5.51517040478556	5.22799562153063	4.23709945678711	21.7584794576545	-4.34498853181538	26.5334231406764
P024	P1Y	3	11.1053517659505	11.1876269022624	11.8972311909993	10.5992296727498	2.00591218312581	-2.05517346908649	-4.67912967681885	1.93695802636445	7.16791666318973	-1.89397811889649	3.4360622660319	6.91744340260824	6.03718185424805	6.50419816732407	7.11898083289465	5.67842070659002	1.44056012630463	-1.25370904058218	-1.55939536467195	-1.83238003502289	1.82852886034331	4.42535952727	5.75672857761383	-0.15497543699108	5.91170401460491	23.7552579243978	-12.6045084285736	25.3216047668457	37.9261131954193	3.32486964265506	7.14223790486654	-1.47393999819954	8.61617790306608	-0.632085696406041	-0.0368133566031849	-3.34813571075598	44.9656282361349	48.3137639468909	-5.0451987584432	-1.92310106222828	-3.59061794718106	6.39010515111562	0.297788619995117	-9.38070274353027	19.0638383229574	-5.00548833211263	30.2484087753296
P025	P1Y	1	1.87428453233507	0.138596394856771	1.475736456977	0.685792795817057	1.7356881374783	-0.767214733279414	-1.60663106772635	2.94605648292436	4.5526875506507	-1.15979512532552	1.32757012261285	5.0575978257921	14.2225766181946	11.911859565311	13.2961428027683	12.5844913678699	2.56216442584992	-0.76650920851777	-2.2275132159392	-5.59977485073937	7.16660312821468	1.63329838133521	2.70013925694757	-5.20470465289222	7.90484390983979	39.3443258073595	-8.60305696540409	39.7161177105374	48.3191746759415	2.77772095468309	8.1810278585222	-1.14498726902737	9.32601512754957	10.3676365216573	18.4232970364889	3.64655699405405	57.3269965955946	53.6804396015406	-6.422375175688	-3.00407943434185	-6.62970065911611	4.35155740499496	5.556578318278	-0.15409077114529	14.2298546176486	-14.0063502926297	28.2362049102783
P026	P1Y	1	10.145757039388	8.9982162475586	11.2778484344482	9.24233411153157	2.3917797088623	2.36728767553965	-0.206606291830539	4.56114351669947	4.96540154676419	-2.5429433186849	1.71436686197917	6.35738029479981	12.7186213334401	12.2717570082347	14.5421375179291	12.3223007003466	2.27038050969442	-4.0954025387764	-3.91741525510947	-7.58605321566264	7.84594359393503	2.28609833493829	0.642983581164542	-4.21456593573093	8.85195485164722	36.9466756184896	-3.91304837922255	39.2337536970774	43.1468020763	0.8843950368464	8.84872380097707	-5.88050686915716	14.7292306701342	9.59937206904093	16.654089457194	9.99143637975056	53.7937496566772	44.8927518904209	-2.3953717648983	-1.21980128990486	-2.68245377540588	6.68135807563861	1.93277931213379	-2.52708012898763	17.718393351237	-12.9701983133952	30.6885916646322
P027	P1Y	1	6.95198313395182	6.95134690602621	7.9304625193278	6.6576296488444	1.35732749938965	-1.2080046137174	-1.64597545656065	0.526996644663934	2.17297210122458	-1.50780232747396	-1.21448389689128	2.75470575968425	16.5840085347493	15.157538061142	17.6403891817729	16.7202012125651	2.4828511206309	-0.998986247306069	-1.77714421560367	-4.18824209908644	4.08038598849826	-3.45381025473277	-4.24953439633052	-13.6809349060059	10.8010938739777	36.25	-0.00029306610425169	37.5652190653483	37.5655121314525	9.17327582836151	10.643977235953	-0.733391466649869	11.3773687026029	0.257337333634496	11.1927624503772	3.78482155352831	42.1000716749827	42.8375923831699	-6.64498066902161	-2.93435069004695	-3.64323587119579	12.6506441803773	-2.79201062520345	-9.88332538604737	18.8886196454366	-6.23569424311319	28.9650063196818
P028	P1Y	1	4.32164270737592	2.51933535407571	3.38234735825483	2.04565941305721	2.27598329431871	2.92923034990535	1.85723101722405	5.04078665312599	3.18355563590194	-0.354165469898897	2.58003070158117	3.81112183065975	18.0977342269	18.5668637449601	19.8092607442071	18.0284781422335	2.15504621169146	0.0984679089323276	2.37991211736904	-1.96344168298385	4.34335380035288	3.25933229134363	1.34724844864186	1.37233570953941	5.5535019944022	46.2099715962129	-2.53290562941747	48.1546038504208	50.6875094798383	4.7788653233472	10.0553318966136	-2.02218842331101	12.0775203199246	7.22478132388171	14.554183160277	3.29930220421623	43.4663100343592	40.167007830143	-4.03938691055073	-0.895377081860515	-2.98465225093505	8.76346008386244	1.47350962021772	-5.65428694556741	17.3929011625402	-17.5300828731761	35.0121092269
P029	P1Y	3	10.7751112717849	9.9977454669659	12.4882369995117	9.45123877892128	3.03699822059043	-4.22896225635822	-4.94910645429905	-3.22628570364072	1.93448083309027	-0.61666752741887	0.981057715782754	6.69571095393254	3.22974547056052	2.24284907634442	5.38340513962966	3.10926883954268	3.14055606328524	-0.0977735934922329	-1.3380572948089	-1.08595997969692	2.93055139067081	-0.629067169932219	0.453390473264914	-3.99179487540172	4.44518534866663	21.1469860076904	-10.1417603529417	22.9026443422758	33.0444046952174	6.56765563671406	10.2004373256977	2.21872790043171	7.98170942526598	7.25708866119385	13.9508508388813	9.85947105554435	41.7290060688899	36.6804332043574	-8.75128984451294	-7.63775332817664	-8.82310585902287	2.76681620010963	2.4282971895658	1.69904954176683	15.8274130425086	-12.1737134023813	28.0011264448899
P030	P1Y	2	12.5074103219168	12.5392822265625	16.9588493129185	12.5493174961635	4.51458947317939	0.514531840703317	-1.95060717817396	2.01055731279509	4.54974996447563	4.00910295758929	4.20493752615792	3.99696279253278	2.10152679681778	1.35042494020292	4.54205516883305	1.8876577185733	3.19163022863013	-1.82715060029711	-1.56751374410731	-2.61452364896025	3.10033491879169	9.30666048186166	8.57785088334765	-7.54438006605421	18.6502403913225	19.0029535293579	-12.8514895629883	20.0749581037249	32.9264476667132	-0.57227413396218	4.93648570741926	-4.05589880875179	8.99238451617104	1.01552679496152	3.4743706216131	2.50089716843196	41.9169868741717	42.4882055943	2.91231351239341	5.9730555507115	4.39777440088136	13.2078817537853	3.59413255964007	-1.80970702035086	15.2065239116124	-10.9333849225725	26.1399088341849
P031	P1Y	1	3.28094814134681	1.75080754155698	4.77499071204144	2.18001191512398	3.02418317048446	-1.73707929148298	-2.26540737163275	-1.06880259351643	1.19660477811633	-6.73216844641644	-3.08804294752038	8.39262434586234	11.4943372477656	10.8493575995901	13.0456863776497	10.8300980596957	2.21558831795402	-0.342453240902851	-2.28219015384498	-4.99812463138414	7.24520095869251	2.14538719051558	2.46080089948748	-4.20097835488941	6.66300901688959	30.8321087049401	-12.556208605559	32.4444140590321	45.0006226645911	2.22971787919169	7.8987816254989	-3.25248525837193	11.1512668838708	2.82424468320349	7.38395672051803	1.8248695476418	44.1861593992814	44.079801078907	-1.93061674159506	-1.03297646382581	-2.63247963221177	4.13670964887609	-2.25968800420346	-5.5753801262897	14.079901826278	-14.3579812754755	28.4378831017535
P032	P1Y	1	6.07133026123047	4.11818298339844	5.37213856506347	3.67916772460938	2.41840895080566	0.970331308804452	-2.76894139111042	1.62992401859909	4.39886540970951	-1.98685455322266	2.39966217041016	6.65113764953613	14.8891107559204	15.5962692909241	16.4535466766357	14.2617937612534	2.26862268924713	-0.285871037561446	0.702347637653351	-6.63232152938843	7.33466916704178	2.82358850240707	-0.0477004227042196	-3.84128324985504	10.2069612923861	40.1581329345703	1.94095613330603	41.1207632217407	39.1798070884347	0.495092347264289	4.48070077586174	-5.13690239524841	9.61760317111015	12.9362215042114	13.945439991951	10.1420188703537	55.6839032478333	45.5418843774796	-1.64031341075897	1.43606171119213	-2.51520584106445	3.95126755225658	-3.00643768310547	-3.50388964080811	20.325719291687	-6.0465986251831	27.2364448623657
P033	P1Y	3	-3.36384836832682	-5.3040193939209	-2.53573918660482	-4.71709206899007	2.76828020731608	-2.12257337073485	-2.70101674238841	-0.645969094485044	2.05504764790336	0.132979075113931	3.29958628336589	6.66657291412354	2.17730823159218	1.53972560576474	3.37923332472642	2.2682445148627	1.83950771896168	-0.682419475167989	3.84577632983526	-3.51960162361463	7.36537795344989	5.28786760568619	8.23673503756523	0.694693749776731	7.54204128778849	22.7768063545227	-12.5377623907725	23.1742647997538	35.7120271905263	1.53788186858098	8.53762967069943	-0.328810471644004	8.86644014234344	7.03109208742777	13.1128037889798	5.00485894441605	47.3052594248454	42.3004004804293	-1.18170069654783	3.20288418849309	1.40376054833333	4.4359524667263	1.36303647359212	-2.15655190785726	13.8530190785726	-9.42468678156535	23.4237891515096
P034	P1Y	2	6.80247967059796	6.09639315091647	8.08327437180739	6.01685589130108	2.06641848050631	0.300865480533014	-1.72283784059378	4.64640647081228	6.36924431140606	-2.54604163536659	2.32137826772836	5.81665374755859	7.05598493722769	6.57036323253925	8.84861792491032	6.6684684753418	2.27825469237107	-0.557542949914932	-1.96085662612548	-2.34454232280071	2.62045571483099	1.17847458846294	1.33770248640042	-2.93884973732325	5.33604146086252	29.4557131253756	-13.4956697904147	34.4215147825388	47.9171845729534	7.90572789999155	12.052362368657	6.07303569500263	5.97932667365441	8.23742129252507	16.221619851039	5.82331434396597	52.8573660483727	47.0340517044067	-8.95646117283748	-5.92158443450928	-10.2280832048563	7.91024151912103	1.25945164607122	-1.54491896409255	14.257435537485	-10.8354053732065	25.2218958282471
P035	P1Y	1	5.79710235595703	5.05483660888672	6.25059385681153	4.92011180114746	1.50850323486328	-2.00685197114944	-5.05138348221779	0.196195726168808	5.2475792083866	-2.54049835205078	-1.71257383728027	5.12037991333008	10.1164720535278	9.85447053432465	10.7908043632507	9.71083520889282	1.07996915435792	-1.34965882301331	-1.27139716923237	-1.60059730410576	1.62090360954404	-2.56084081530571	-3.45273013114929	-9.30457770347595	6.7938499366045	32.7046220779419	-6.05738452911377	32.703006816864	38.7620066070557	2.41157186031341	4.90880369853973	-0.268578189313411	5.17738188785314	6.59967570304871	16.084224729538	5.76459865283966	50.6822354507446	45.3525902538299	-0.969225239753724	1.76918906164169	0.445563622444868	4.34744403123856	-1.7582649230957	-3.49207682800293	13.9872005310059	-6.42044381713868	20.6344754180908
P036	P1Y	1	23.2754544344815	20.181320440119	20.5206807015159	19.7771559628573	6.32538825295189	5.28736532818187	-3.74295424027877	12.5288411671465	16.2717954074253	-4.21805017644709	-4.07351337779652	11.9870989435369	12.7858075662093	10.7557823857394	11.5290213606574	10.8359406189485	3.51208027276126	0.397224486551501	-6.65937562595715	0.252257539467378	14.7992030689933	-1.27067913733084	4.30610240112651	-7.82323682936756	12.1293392304941	22.0173967534846	-4.50244172583927	22.0939204640822	26.5963621899215	4.70949446613138	5.8828846153346	4.47016601129012	12.3675717052005	1.66853971610015	3.40268472714858	0.279216777628118	27.2111950111389	26.9319782335108	0.0479133918204091	1.38442461631515	-0.0515032294561916	1.65287434055216	-0.347553599964488	1.71423810785467	12.0395966928655	-3.49225290471857	15.7457619823109
P037	P1Y	2	8.28090609036959	7.60503615159255	7.68894254244291	6.15667243370643	2.19622316800631	2.96503074352558	2.87171163192162	3.97642423923199	1.21734551924926	0.0807776817908654	2.96290306678185	4.44481380756085	-4.04307613006005	-4.4074605685014	-3.64453526771986	-4.84910082193521	1.20456555421536	0.187140519372546	2.43709798867886	-1.12776812888109	3.56486611755995	1.41005715498557	2.72254395393225	-2.26449509538137	4.98703904931362	12.2298924372746	-21.2730933380127	15.0036357725584	36.2767291105711	7.21056637397179	11.4383040061364	4.31995975054227	7.11834425559412	3.66779389748207	6.57897238731384	5.01976229374225	49.5861733832726	46.1395159640679	-4.65771843836858	-3.07211818988507	-3.65130880906032	2.17596664795509	-0.289128817044772	-2.13006797203651	14.2841131122296	-5.17553109975962	19.4596442119892
P038	P1Y	1	6.42731730143229	6.76398640950521	8.20609850565592	4.64274991353353	3.56334859212239	0.32801479101181	-2.38436853438616	1.13790768794715	3.52227622233331	-1.28590393066406	-0.947786966959636	6.13736642201742	6.21974500020345	6.73834551970164	7.04761352976163	3.71700515468915	3.43885362029076	-1.65852039555708	-3.05562129755815	-1.76237524052461	2.58288948623541	7.17674231529236	8.5177532251676	-2.58558154642582	11.8376124513149	26.2881876627604	-9.81309742768607	26.6122357527415	36.4253331804276	-1.50595586746931	5.17733577887217	-2.83707232773304	8.01440810660521	7.87786146004994	15.4153357410431	9.33043899854025	44.4174014377594	38.6786279392242	-3.75742634137472	-1.61157874246438	-3.37375257253647	2.90041905393204	2.40832455952962	0.6816162109375	21.4012354532878	-1.74875331242879	23.1982429059347
P039	P1Y	1	-2.10141245524089	-3.45590540568034	-2.62800657908122	-2.62800657908122	1.82032447814941	-0.388200563999514	-1.07449441716075	1.49243980030219	2.56693421746294	-4.7751210530599	-4.89301427205404	3.48918312072754	13.9333901405335	12.2978218015035	15.2378671646118	13.523318259716	2.94004536310834	0.377632262185216	2.35277780930201	-3.34696248988311	5.69974029918512	5.10355563958486	3.41415569384893	-4.2928182164828	10.0396003917853	34.0418739318848	1.46432275573413	35.8145471127828	34.3502243570487	1.7966510206461	7.01535781105359	-1.06101166440795	8.07636947546154	4.77211725711823	10.5044267209371	8.93933165947596	52.761275100708	49.5558251267672	-4.94393114248911	-1.92456622282664	-3.21926191886266	9.32690120389064	0.469221750895183	-3.61955893198649	18.2366969935099	-6.77116632461548	25.2913259951274
P040	P1Y	1	4.57186889648437	3.64575544084821	4.86071454729353	2.55103973388672	2.3411105128697	3.67567001070295	2.62369010618755	5.61938624552318	2.99569613933563	-1.69627707345145	2.68319549560547	6.17742348807199	9.12966915539332	7.84210107122149	9.40427898406983	8.2257389668056	2.165720876285	3.30183953898294	6.75697021314076	-0.593281919360161	7.35025213250092	1.77093447531973	2.16453574917146	-3.42939057980265	5.59392632897411	32.6532622746059	-11.3115376417978	35.2748063877651	46.5863440295628	8.1525273663657	14.143320614951	4.32762176156044	9.81569885339056	6.72637483051845	13.9223168672834	4.64740253933839	53.3771278435843	48.7297253042459	-4.45657329899924	-3.0407205799222	-4.31658267412867	3.04048581549099	-2.30734634399414	-4.60148760114397	19.2906385149275	-11.395879309518	30.6865178244455
P041	P1Y	2	-2.38601684570312	-3.17945143127442	-1.87131022644043	-2.93580006408691	1.66637564086914	-0.362181107141078	-0.932447668045759	2.77550489163399	3.70795255967975	5.0445297241211	7.88734523010254	4.04214581298828	-4.28732359409332	-4.6938326997757	-3.25118647480011	-4.4331639444828	1.44264622497559	1.6016542673111	6.22226022529602	-0.98528284534812	7.20754307064414	-0.736774060130119	0.0853419987615193	-7.09170067214966	7.5743004362043	16.9287576675415	-23.7066962432861	17.0214826774597	40.7281789207459	8.38559699058533	14.7537731838226	4.81226169109345	9.94151149272919	8.25676102638245	13.029125213623	2.22181167759746	50.2924745140076	48.0706628364101	-2.06926116943359	2.16538071584701	1.48588439881802	9.91757677078246	0.890654754638671	-1.2887744140625	18.4468572998047	-4.59333232116699	23.1937907180786
P042	P1Y	1	5.01473151312934	4.45991049872504	5.08882143656413	4.83643425835503	1.15544676886665	-0.361825263334645	-3.17565050075452	3.54058367994096	6.71623418069548	-0.71423594156901	1.46279165479872	3.41451311747233	9.06846359041002	7.52751683738497	10.0512240388658	8.32965127627055	2.52370720148086	-0.0528176975074327	2.60589087526004	-2.6909220776293	5.29681295288934	1.79569167892138	1.55373291042116	-2.91463709606064	5.07172433720798	33.2132776048448	-12.4735076957279	37.258095380995	49.7316030767229	7.95297847853766	13.0483055665758	-1.26918412154747	14.3174896881233	2.32752148972617	10.1979247850842	-0.104352864333325	50.738027589586	50.8423804539194	-10.5232311884562	-8.10682405180401	-10.2864723486371	15.9506923162275	-0.817178938123914	-6.08659956190321	15.5944252353244	-11.7979442342122	27.4935510041979
P043	P1Y	2	4.11952998720366	3.53115894186086	6.24149437739931	3.63699077737742	2.71033543553846	-0.296983942582176	-2.94183581968834	2.24849843912084	5.19033425880917	-3.65437422127559	1.94477931581695	6.98870670713227	0.722920376678993	0.103561141943109	0.640708301640276	-1.17655211682977	1.98161057135154	-0.793148298715723	-3.27211403485002	-5.3137230002469	7.70272855581908	2.46325875253513	2.27822220361438	-8.11744348542444	11.5504644323217	22.0222973659121	-17.8140323901999	24.5564051233489	42.3704375135488	4.32472544291924	11.8531017316621	-5.90828792835104	17.7613896600131	5.424480676651	11.6350043816402	3.43121108573058	45.5544316758781	42.1232205901475	-6.9646248324164	-4.62152623012148	-10.1076610663842	5.45920218911664	-2.57009835078799	-2.84934938101933	16.995805611446	-9.60993894379715	27.1599017544451
P044	P1Y	1	0.0950938633510052	-2.05898883274623	-1.41720672607422	-3.71565161568778	3.90455038888114	0.308253835354533	-2.42980079714741	4.8785575073106	7.30835830445801	-0.219602312360491	-0.0500292096819198	4.21279094151088	16.9065066746303	13.9926504714148	15.2777985545567	10.9179443938392	5.98856228079113	0.921781062547649	1.89421909274799	-1.94170087609972	3.94241627031139	6.1249076298305	4.38019013200487	-2.11437817960978	9.17045817204884	36.9177902766636	-9.47313004902431	38.3617542375837	47.834884286608	1.06144508345252	4.79538929803031	-3.58547587369169	8.380865171722	-3.82029801181385	4.62356593055384	-3.98157357658659	49.1787055642264	53.4503643764768	-2.58360517024994	1.10444975065866	-0.485804111374807	6.00958765149117	-2.93362372262137	-9.77048672267369	14.5498172215053	-15.2024315425328	30.1690067945208
P045	P1Y	2	9.99151829310826	8.23886365618024	9.44543951851981	8.55990742274693	3.0739196232387	-0.880309921556285	-2.92708299057824	0.0956744570386322	3.02275744761688	-4.9043448311942	-3.97938764299665	4.5927776663644	7.48185059002468	6.1696728352138	9.05741572788783	6.97746618679592	2.88774289267404	-1.44733020237514	2.82629986149924	-3.88627641371318	6.71257627521243	1.25922660210303	1.98673612025699	-4.38732534715108	6.57428476421961	34.057322365897	-6.14173768247877	36.189076764243	42.3308144467218	0.824740589729377	6.93518487691879	-1.97072105927127	8.90590593619006	12.0719949858529	17.9237001562119	7.06515705789838	56.0143895503453	48.9492324924469	-0.0957057599443941	1.46469285488129	-1.82948856575148	3.64679460925715	0.749432700020926	-1.86923010689872	19.3916291809082	-7.05390160696847	26.4455307878767
P046	P1Y	3	20.9534032912481	20.1006846473331	22.0000920976911	20.9396834600539	1.9287245686849	1.19612686761788	0.853862832584196	2.8632970564706	2.63529648534599	-4.97308567592076	0.283425467354911	10.4242569478353	5.41002550579253	3.94822713817869	6.42740379969279	5.24765155565171	2.49272923265185	0.0915703524258872	-2.78547074613117	0.29775416434166	4.28131954144864	-3.63607988187245	4.42509048688979	-5.26938282989321	9.694473316783	17.5707736242385	-8.85068782806397	18.5766250519525	27.4273128800165	5.44673010281154	7.41255106244769	1.75387315321536	5.66805265105906	5.64498382522946	6.60867670604161	0.397524870071737	27.4189015570141	27.0213766869424	-6.68112137204125	-6.19270181201753	-6.88424090884981	3.55762130646568	-1.33211807977586	1.87121325901576	10.5781529562814	4.73068168640137	14.2014938935779
P047	P1Y	2	0.697378407353941	-0.876943087370499	1.16503826638927	-0.876126284391983	2.56084839530613	-0.0561274108679401	-2.50166668627573	1.74695953804514	4.24862622432087	-5.48617752738621	0.585665959897249	7.31649690047554	5.7205813034721	5.01052788402723	8.42070163851199	5.11308634281158	3.41017375448476	-1.56529104709625	-3.52427575743717	-5.42603360839512	7.95147301430288	0.92625829577446	0.17467579074204	-7.88549028686855	9.6242115693507	23.1900676229726	-13.6745614176211	24.9854708008144	38.6600322184355	1.45052871043267	6.35861844622571	-4.77961614525837	11.1382345914841	-5.36603671571483	-3.40472356003264	-6.85674872191056	52.1384532032842	58.9952019251948	0.782401158757832	3.09585472915484	-1.25159225665357	4.3474469858084	-9.63734933604365	-16.4578821596892	9.55968805727751	-20.3740248290352	29.9337128863127
P048	P1Y	1	-1.90509737454928	-2.04877354548528	-1.40243038470928	-3.04783912071815	1.88398577176607	0.320022869568604	-3.20920715625469	1.39812060124599	4.73520901191693	-5.32676227276142	-1.26175419734074	9.73819601205679	15.2785599048321	13.31131980896	14.195225576254	11.3577221415593	3.9851662503756	-2.59771608389341	-2.40891691501324	-3.15684068899888	2.3116318784124	6.07381079747127	9.39217967877021	-2.22766315955382	11.619842838324	32.842629799476	-9.99624199500449	34.8855277941777	44.8817697891822	1.48240272356914	7.58005071053138	-2.29497487728412	9.8750255878155	-1.41901498230604	7.75817098837633	1.03133122376524	38.0501310289823	40.0223754529791	-6.57927634165837	-5.01515286702376	-5.59633470058441	4.68427457259252	-2.87356273944561	-5.8521312889686	16.2418517362154	-6.63503389798678	23.2520793738732
P049	P1Y	1	2.24094390869141	0.0803369140625011	1.43877554321289	0.795729339599609	3.95155197143554	1.14344330579042	-2.50279359292984	2.60276397299767	5.1055575659275	-0.214517211914064	1.77016000366211	5.45745147705078	8.20779004096985	7.16309075832367	9.77161910820007	8.42387824058533	3.96818757724762	0.758529852330685	3.62519818115234	-0.00195710467919777	3.62715528583154	3.17664197683334	4.36865985941887	-2.52995041333139	6.89861027275026	25.2014999389649	-11.413363527298	28.9707433052063	40.3841068325043	1.78700585365295	6.65706827163696	-0.21823804318905	6.87530631482601	3.6290319442749	5.55239201927185	2.81151404476166	26.5315339431763	24.1256616387367	1.72446719408035	4.17427229213714	2.60230825901032	2.44980509805679	0.865286254882812	-2.27559271240234	15.4201225280762	0.382278373718261	17.6957152404785
P050	P1Y	1	-2.49456481933594	-2.85579355875651	-2.10911092122396	-2.82466260782878	1.92296818033854	-1.63486685355504	-3.18271943553289	1.29149354469776	4.47470370833079	-2.70330810546875	-2.43393249511719	1.8589421081543	18.5608510335287	16.9202262929281	19.0464259300232	18.2113714447022	2.32920555623373	0.265731472770373	2.5734342900912	-1.24203873833021	3.8154730284214	-3.11541077295939	-4.04250768884023	-8.60155618635814	7.15101187833151	47.9460039774577	5.19875841267904	48.6985851414998	43.4998267288208	9.16405296325684	13.194283870697	4.59729418690999	8.59698968378702	12.8741856257121	22.4713177566528	9.76829242960613	55.9916286722819	47.4689171298345	-5.70645472208659	-2.42979905764262	-4.62120387744904	3.8742164961497	-2.03519490559896	-4.34175244140625	18.5607178039551	-3.98587202453613	22.9024702453613
P051	P1Y	2	9.88083038330078	8.70600994873046	9.42532540893555	8.96758309936524	1.69254373168945	2.04203988015651	0.444450769066811	2.52113228607178	2.22093825632334	0.536595153808594	3.38393618774414	3.72638650512695	9.49674682617187	8.52630380344391	9.66275391197206	9.12689863872528	1.34392948436738	-0.663436838984489	-2.6992251573801	-5.44306517601013	7.17286167189851	3.4425365626812	3.8809277381897	-0.0339518219828613	4.2708191305995	32.5281232833862	-11.0417179584503	35.9196764602661	46.9613944187164	5.83353710174561	9.83222951889039	-1.51169416436553	11.3439236832559	5.83426058292389	9.81819665527344	1.16693344396353	54.3353327178955	53.168399273932	-6.21231546401977	-3.95728326177597	-9.24436803531647	5.2870847735405	-0.787699127197266	-5.35099858093262	16.2590357666016	-12.8111982727051	29.0702340393066
P052	P1Y	1	4.44016774495443	3.58883008321126	4.69283051808675	1.57992233276367	3.24360321044922	-1.32040918370088	-2.59056622068087	0.26567487090826	2.86029748416816	-1.35389709472656	3.71898549397787	6.93535657246908	7.14485470453898	5.69792366743088	6.75170688152313	4.31213253438473	3.17650180359681	-0.438655411824584	1.39189415196578	-3.3739686280489	4.76586278001467	3.22581098477046	2.08107963105043	-1.86713258286317	6.2010273083051	33.0102688471476	-15.6371459730466	33.6303040440877	49.2674500171343	5.68049438794454	10.3824759904544	-0.817872551900024	11.2003485423544	9.88418845335643	12.2498722585042	4.96735871394475	50.0482170931498	45.0808583792051	-3.63375343879064	-0.36082958397145	-3.28452130794525	5.8326593135794	3.27030245463053	-5.39094574610392	16.6676092529297	-14.6775883992513	31.345197652181
P053	P1Y	1	-3.29602559407552	-4.81940258789063	-3.20099610392253	-4.64556009928385	2.36232991536458	1.18414023357133	-1.64569082733989	3.54113313515981	5.1868239624997	-2.33984985351562	-1.90824452718099	6.35087023925781	22.6187672932943	20.6891767056783	23.0820302747091	22.2910432637533	2.39285356903074	1.66852219104767	3.47726580286026	-1.90307481884956	5.77312366787593	2.59909312327703	7.14211972554525	-1.86404970310628	9.00616942865153	45.1584754943848	9.08074536164602	46.9768408813477	37.8960955197016	4.07716631889343	8.4919953807195	0.320505489448706	8.1714898912708	5.25337076187134	14.2045281283061	8.08067171986898	47.7891159769694	43.1092179439863	-9.29633957544962	-10.2059169006348	-23.3415565312704	7.80035133997601	-4.67944132486979	-0.0218584187825521	21.2564488728841	-1.38860899861654	28.2804352416992
P054	P1Y	3	13.5185018686148	9.23404928354117	15.1045584575947	8.28439584585337	7.40450188269983	4.50802919497857	-2.18621411259358	9.42695737912104	11.6131714917146	-0.56103280874399	3.13403087909405	10.0790663499099	7.28375031397893	4.24906211486229	9.78240988217867	2.79420390257468	7.50106140348774	-0.0796189843497883	-2.77507734353726	-0.0482758600622988	6.0171320104599	0.423102400910396	9.05333553314209	-2.73587502687023	11.7892105600123	24.3664465684157	-15.1193854053204	27.7121061060979	42.8314915114183	1.25090013788297	8.25937878205226	0.504431911886742	8.90699119173921	6.77357400380648	3.74448934775133	-2.15948743590942	47.6864996279203	49.8459870638297	-7.45014168665959	-5.06567974384015	-6.28562464090494	2.38446194281945	1.69662182147686	4.61231939462515	11.5747967587985	2.14433810894306	15.4731477297269
P055	P1Y	1	2.19675064086914	0.441129239400228	1.24007092793783	0.293343798319498	2.66169518788656	3.53022505156696	-2.03196212559938	4.55181607762972	6.58653782169024	-8.40327962239583	-3.81266403198242	10.5602231089274	14.7186971505483	12.7675038274129	14.003810839653	12.9197412999471	2.10257304906847	-0.349784226467212	-1.28436258305275	-1.69638265396158	1.80225665018583	-0.0169963836669935	4.33108530039589	-8.28941854715347	12.6205038475494	37.4422047932943	-5.98207374652227	37.9124807421366	43.8945544886589	9.88031637668609	14.0623879686992	4.69307091792424	9.36931705077491	2.11906661093235	11.6789820202192	7.05564025878906	48.3303260421753	46.3893815919384	-11.3284856478373	-10.5381773082415	-13.2740618546804	4.96968816598256	4.31374295552572	-2.08303560892741	20.4952373504639	-4.64860066731771	25.265689868927
P056	P1Y	1	-2.42805786132813	-3.63288223266601	-1.69812689208984	-4.85982147216797	3.16169458007813	-1.88134970590472	-2.79376612186432	0.886789435483515	3.68055555734783	-1.52037963867187	0.540102493286134	5.77036953735351	4.93630456924438	3.22930880260467	4.24048114395142	1.1287346611917	3.80756990805268	-4.68505074977875	-4.02735947656631	-6.85178516578674	5.84624838203192	1.74703252315521	4.88761290645599	-4.75189940857887	9.63951231503487	28.5593688964844	-18.0159252243042	29.1215985527039	47.1375237770081	3.93919223099947	8.69478992462158	-0.230462555244565	8.92525247986614	3.16360837072134	12.1910508537293	-0.539555689215659	52.5543329315186	53.0938886207342	-11.2149341583252	-10.0102415046692	-18.2399465885162	8.8151280760765	-2.48471069335938	-4.22777661132812	16.267251876831	-20.2719947052002	36.5392465820312
P057	P1Y	1	-2.34318288167318	-2.79802686055501	-0.780480473836264	-3.10245324452718	2.45500350952148	1.67353277901808	-0.377133798490589	2.19133018732071	2.81389714278281	-4.72823333740234	2.58554734547933	7.83729960123698	16.2753233909607	15.8502845668793	18.4110731029511	15.8436785340309	2.56739456892014	0.134925812482834	3.93367549200853	-5.16666724443436	9.10034273644288	3.02956494688988	2.93809454824775	-3.5786103328069	7.80494631548722	39.7775478363037	-4.62637455801169	43.7237701606751	48.3501447186867	8.99787509441375	16.3274510828654	-2.15940247337024	18.4868535562356	7.55480237801869	11.8567549530665	2.46870660018176	47.0088274002075	44.5401208000258	-9.56430514653525	-6.75069415370623	-9.27617691834767	7.10998102923235	-1.9722474416097	-3.03503624598185	14.3901315498352	-12.3331766001384	26.8884386825562
P058	P1Y	1	-0.38631534576416	-0.822900609970093	0.0997296905517573	-2.94081285476684	3.48961595535278	3.70113138854504	3.48173119232059	5.55084572196007	2.11733054578304	-2.24566173553467	-0.286701812744142	3.16921659469604	28.7811415195465	22.1063818097115	26.4146789550781	20.3122433328629	8.64702102303507	8.11083647608757	9.09829829096794	-2.79560187131166	11.8939001622796	7.26693943142891	3.9604003226757	-2.57662669494748	10.7113965396583	52.5001997947693	1.92173402532935	52.7517182826996	51.5633787561953	2.39366245269775	9.13848246365786	-1.76659738493501	10.9050798485929	4.5732691809535	18.4993240356445	6.07937782406807	49.3315562796593	47.3544548299094	-1.42882464453578	-1.18717736519408	-6.79386046200991	5.50247370683122	-6.34962224960327	-4.42109257698059	15.9761445522308	-10.6662297439575	26.7530470561981
P059	P1Y	1	12.9886233011881	17.3976851781209	19.7588313039144	12.6916699473063	7.06716135660809	0.281944752946098	-0.770151885971427	4.05390849232674	4.82406037829816	-1.29574330647786	0.197526550292968	5.92870044708252	-5.36074837048848	-1.96626160989205	-0.0119013245170934	-6.29917716026306	6.28727583574597	-3.11837776501974	-5.06090263406436	-3.10004466772079	4.34823271321754	6.75157701969146	10.3864533325036	5.10597899059454	5.28047434190909	21.165118376414	-1.35963295680781	21.0122667948405	22.9727182187885	1.40302196517587	6.11782725135485	1.18009540445637	4.93773184689848	17.1755441029867	20.8173878669739	18.664595506986	41.5643538633982	25.6254124450684	-0.566013080223152	2.2382095426321	-0.0516786089353264	11.1541827662227	-1.72321764628092	1.60745429992676	17.7158817736308	-3.53295246124268	21.3981411870321
P060	P1Y	3	2.68840026855469	2.42620774841309	3.36107183837891	2.2842470703125	1.07682476806641	-3.3528413772583	-4.06250108194351	-0.206601432263851	3.98752870497108	3.69525146484375	3.56496734619141	6.65527163696289	16.9435794830322	16.7637541637421	17.8580199661255	16.0186497077942	1.8393702583313	0.835875225067139	4.28718632698059	-1.38004511630535	5.66723144328594	4.14405708312988	5.15814191818237	-2.0067108848542	7.16485280303657	43.3896251678467	-6.18052496528626	43.4118663291931	49.5923912944794	2.35925217270851	9.15006362867355	1.36393261384964	7.78613101482391	7.24633877277375	21.5667934093475	1.82536128287157	55.5569672698975	53.7316059870259	-3.00641127824783	-0.171151002732106	-2.32795322549343	5.0657386674285	1.79410858154297	-0.665161132812499	17.0921279830932	-5.3264584274292	22.4185864105224
P061	P1Y	3	4.45263926188151	3.35296249389648	5.29705912272136	3.4728096347385	2.15796173095703	1.88270540701018	0.26688160205053	2.55638676669862	2.28950516464809	-1.09079403347439	0.37550535413954	3.33398634168837	4.41344564490848	2.64072720024321	4.39877006702953	2.80998858253161	2.40089882082409	1.53178866373168	1.86174459477266	0.607139800964958	1.61131619620758	0.929544178975954	5.45118596023983	-0.806029761963162	6.257215722203	16.2662368880378	-11.0881258289019	19.8949903170268	30.9831161459287	6.67405075497097	9.83272355397542	4.00760886900955	5.82511468496587	7.88044415579902	7.13212811536259	0.120301729811149	39.1056489965651	38.9853472667539	-2.15836844510502	1.38559610062175	0.690307042801546	3.54396454572677	3.29356638590495	8.40570727878147	14.988604804145	6.40826229519314	13.0369457075331
P062	P1Y	2	-2.90444030761719	-5.20314262695313	-2.60727941894531	-5.20816079101563	2.60211270141602	1.06675478361547	1.11111556645632	1.49001450446248	1.13713093479276	-3.70093017578125	-2.12431136474609	5.76159810791016	-2.75901178359985	-3.70622607536316	-0.723957134766877	-3.48300211038589	2.98226894059628	1.79041791439056	5.50810356407166	-2.12937954173088	7.63748310580254	3.08793531984091	2.64835243616104	-5.68412295951843	10.6506873449624	20.9471586990356	-15.8847100067139	23.8405711837768	39.7252811904907	9.17659240722655	16.8882029514313	2.30120759329796	14.5869953581333	5.1697053527832	11.2750758216858	6.34592511558533	54.5112616882324	50.5094530663967	-10.6481718444824	-9.33737207336426	-20.5925167488098	9.7937171447754	-0.481869506835938	-4.54858529052734	13.5975456787109	-9.04063700561524	22.6381826843262
P063	P1Y	2	8.35728018624442	7.65119370960054	9.0819028363909	6.39488664899554	2.68701618739537	-1.84404227279481	-4.825500082402	0.153748209384226	4.97924829178623	-0.699971516927082	0.189310106549945	4.21397561209542	-3.83992146310352	-3.30441688537598	-1.8333265910475	-4.267459550358	2.4341329593105	0.3283323908136	3.0093284928231	-2.45721986999114	5.46654836281424	3.9025905870256	4.78207538241432	-1.08738047850983	7.00981749489194	19.3000476927984	-20.5478639620826	20.4349429630098	40.9828069250924	8.86610760007586	15.950272224063	4.52534309909457	11.4249291249684	3.28854114136526	8.9307875637781	2.06315225074689	48.0339824912662	46.2086959145498	-14.3699427559262	-13.0831478173392	-23.5004713875907	10.0334063112168	-1.00844319661458	-0.856133248465401	18.5128969464983	-19.1410718318394	37.6539687783377
P064	P1Y	1	-9.36842698317308	-11.6016275259165	-8.07891630319449	-11.866210362361	4.38306401766264	0.847574018515073	-0.376384116594608	0.818149098008871	2.15848393889574	-5.1917237501878	-0.114577941894531	8.2240403512808	-0.300979698506685	0.113429998663756	3.50502561019017	-0.277110990423422	4.42003172807969	1.90329483380684	5.83709121759121	-2.13835750309321	7.97544872068442	-2.66354047621672	0.732193021235558	-8.42684721946717	9.15904024070272	20.9507729456975	-20.858747982612	23.8013423736279	44.6600903562399	6.62534884306101	12.613192987442	-1.33133563604636	13.9445286234884	5.77992522716522	6.94592903834123	3.3801716869611	50.4130263666006	47.0328546796395	-1.87858477693338	0.191596993272229	-10.572620416788	8.14850281859371	1.89845275878906	-5.78461335989145	15.1916770054744	-27.3495367666391	42.5412137721135
P065	P1Y	1	8.73537445068359	8.07862899780273	9.47671670532226	7.44844024658203	2.02827645874023	1.76200257949531	-0.283862894354854	4.21217241311073	4.49603530746558	4.06086502075195	4.06871160888672	2.90324005889893	12.5573509216309	12.0414359531403	12.8703071007729	11.6339295253754	1.39216453742979	0.323464937810786	1.8419942356646	-2.36833547353744	4.21032970920205	7.79850544929504	6.45699743819237	-0.261592969177291	9.68742932508886	38.7733736038208	-9.93638122534752	38.7125376186371	48.7097548291683	-3.05041967630386	3.79591145896912	-3.77061635890603	7.56652781787515	11.542355799675	20.1798329868317	2.33700930066407	52.3098938179016	49.9728845172375	-2.68871678560972	0.227449789979029	-3.00139237560332	3.6786036699852	-3.27423248291016	-4.34547874450684	18.8250023422241	0.76134048461914	23.5689487915039
P066	P1Y	1	-0.0623321533203123	-1.33452808155733	0.0546492632697608	-1.20118995217716	2.08946331248564	-0.83627663640415	-1.62988159060478	0.119747973464649	2.14400921694825	2.00739063936121	4.90106948852539	6.14986174639534	5.32998078009661	4.12870382982142	5.00912659869474	4.25245469990899	1.9137016955544	0.93548603005269	4.28786274615456	-1.49751653196181	5.78537927811637	1.31023993211634	2.92374925858834	-3.43300835489734	6.80252177480389	27.5754474191105	-16.8505139126497	30.1248512043673	46.975365117017	6.71349662892959	11.2978576099171	-0.0822632223367689	11.3801208322539	5.18574753929587	12.8936217891469	2.91281318233294	55.0164257498348	52.1036125675019	-3.66905340026407	0.794303848129861	-2.26660277548958	4.91523766030283	-2.80046934240005	-4.59663990693934	13.8202547858743	-13.136681617288	26.9569364031623
P067	P1Y	1	6.85663663423978	5.6838399212177	7.27211953970102	4.11180395273062	3.46111174363356	1.82548548166568	0.707795095873566	3.64369709234971	2.93590199647615	-2.35398747370793	4.34213223970853	8.46681795560397	15.3437131001399	13.5957347437052	15.909323225755	13.9316285360776	2.3135884820498	-2.16970925147717	-2.07089028129211	-3.80667930419628	4.34753602775243	0.501235004801016	3.31772466256068	-0.567121993303299	4.14505291475699	36.6692598783053	-5.89245132042812	37.3414737290602	43.2339250494884	9.20140482829167	12.6555413121443	3.29585553682767	9.35968577531667	1.32011400764951	7.07715460190406	-1.8306559646015	51.4239872418917	53.2546432064932	-9.58956314967229	-4.68485915495799	-9.24420005138104	14.7336682319641	0.126690204326923	-8.33125539926382	7.47341783963717	-32.0335377971943	39.5069556368314
P068	P1Y	1	-3.24382439975081	-3.89433304359173	-3.17995000378839	-4.63626574812264	1.97729631095097	-1.43490051124887	-3.73861703486278	0.0709231495722355	3.80954018443502	-4.50878958866514	-4.52604675292969	3.24981341131802	7.877854347229	7.14077581438525	8.4993179641921	6.14387640426899	2.35544155992311	-0.549185972114832	1.87439923471418	-1.65856433521057	3.53296356992475	-0.524523899392707	-0.651104528459817	-10.1086448870034	10.0818926092565	22.393576589124	-11.3801261625619	24.694280807232	36.0744069697939	9.00784056762169	12.030589311534	5.16328580379486	6.8673035077391	-4.82828961004471	0.157669753863893	-2.14032220642949	48.4566208885456	53.5707867963561	-5.97635227236254	-4.38033083311443	-7.43800631292935	3.62155741210641	-1.00266213252627	-6.04445068359375	15.0864233082738	-8.30802333437163	23.5062026030442
P069	P1Y	1	1.87548966841264	1.69313090931286	2.36581404252486	1.62502080743963	1.20372980291193	-2.32018096880479	-4.65715239698237	-0.423837803810496	4.23331459317187	4.55133334073153	5.24398687189275	2.60314508611506	17.1647298986262	15.1728058398854	17.7551179781827	16.2617710711739	2.72472470543602	1.90963736447421	3.81343539953232	-1.38570964672349	5.1991450462558	4.07416432554071	4.32108855420893	-4.28991795886647	9.54694478923624	35.6448017467152	-2.85013798150149	36.6687147868763	39.5188527683778	5.55026286298578	11.0692689444802	-3.66839080723849	14.7376597517187	-2.55528385530819	5.13621315956116	-0.659459581469947	49.1441668978604	52.749925069809	-3.52072152224454	-1.83528589118611	-2.92075488350608	14.1349836548892	2.05887048894709	-5.92654542402788	13.7231968272816	-19.4862545915083	33.321535096602
P070	P1Y	1	3.07937739445613	1.57896768423227	4.04373795729417	1.47225254939153	3.16067422720102	0.00104659050703039	-3.97432659882766	0.338857876417729	4.52250833666095	-3.11441626915565	-0.412183556189905	5.91210047795223	3.30297393982227	1.51477629569861	3.13290986189475	1.24124949442036	2.24697051868459	-1.13183540564317	-2.02066512071169	-4.17216722415044	5.58654000873749	-0.541832964867353	1.18602848116042	-10.1194274344811	11.3054559156415	27.1575145721435	-17.6960637253981	29.4465264613812	47.1425901867793	8.23684641031118	14.949123444924	0.659935556650161	14.2891878882738	5.97763578708355	17.7456819035457	7.77310281166664	56.7204813678448	51.8176753983131	-10.5512681374183	-7.65789688550509	-10.6034151634803	9.08153951631142	-1.35996363713191	-4.52930672278771	16.0647523146409	-17.2736177415114	33.3383700561523
P071	P1Y	1	0.181295915083452	-1.31938883001154	0.463402071866122	-1.94001192959872	2.40341400146484	-0.560035900932483	-2.46307110875845	-0.221246021826836	2.25256893989376	-4.14033855091442	-1.79996691617099	6.66525070884011	5.93112657286904	5.54734291596846	6.47107361446727	5.1868853113868	1.31976989594373	-1.28900404545394	2.5091139886596	-4.59732966314662	7.10644365180622	0.154719598083333	1.95584072937173	-7.09847214785489	9.05431287722662	28.2137727737427	-14.41962693908	30.5540896329013	44.9737165719812	3.58621792359786	10.7742262909629	-4.04964602990584	14.8238723208688	8.17810734835538	15.3130214535106	2.8362835124135	44.7794734018499	41.9431898894364	-3.75180152329532	1.51525018388575	-3.21165478619662	5.26705170718107	-2.04660935835405	-2.06752343958074	14.4649016189575	-12.3955070530285	26.860408671986
P072	P1Y	3	-3.92198874733665	-4.93430394952948	-1.62209340875799	-5.31410036954013	3.69200696078214	-2.36264008825476	-3.9787042427063	-0.159689610619098	3.8190146320872	-5.28218494762074	-4.07558943314986	5.63993566339666	2.25183337385004	1.55710550519553	4.35048510378057	1.40432885566557	2.946156248115	-0.0090431523593989	-1.52743310884996	-0.103889128667387	2.73016784565015	0.780839548869566	2.27734901861711	-2.87818967374126	6.22702356598594	19.8575231378729	-22.2588779518821	23.0533911618319	45.312269113714	5.92927503585816	8.45290977651422	3.2827414967797	5.32944410952654	2.53006062724373	9.58199924902482	-2.2449316687882	44.0860010112416	46.3309326800298	-1.37389930811795	1.69529461123727	-1.83934347000989	3.53463808124716	0.390470331365412	-0.676388383345169	15.3876980868253	-9.34160768682307	25.3054573752663
P073	P1Y	3	1.11782271773727	0.465335422092014	4.11491660224067	-0.423170866789641	4.63440717343931	-0.0733261522319582	-0.991295255265302	1.19099163855676	2.36033566865492	-4.19941541883681	-1.34979994032118	6.64299151385272	13.3002540447094	12.9247391326339	14.9008516622473	11.3846630308363	3.55731350298281	-0.104842372307623	3.38355066034529	-3.9794749433023	7.36302560364759	5.53235417825204	6.60232015645062	-0.333633416582037	6.93595357303266	36.1457471494321	-9.81965631273058	39.6312949555008	49.4509512682314	1.23518615029752	7.55556308958265	-1.70721677290069	9.26277986248334	7.15927585849056	12.2552991365503	0.510728605698656	52.1446366345441	51.6339080288455	-1.81991170733063	0.793942912416877	-4.71592147893376	5.50986439135064	-3.83587929054543	-3.62810767844871	13.2962754313151	-15.1383314683702	28.4346068996853
P074	P1Y	1	-1.70582116168478	-2.7258137512207	-0.362051968781844	-1.58202178955078	2.36376178243886	0.521118147217709	-0.892701867679539	3.1771979674049	4.06989983508444	0.0757778001868208	1.85782470703125	2.99953030130138	15.4770160757977	14.9896324373328	16.8314378721818	14.8230106312296	2.0084272409522	-0.838103396413119	2.12703799154448	-3.97716483364934	6.10420282519382	-1.99630956416545	-2.97725286172784	-7.12858258952265	5.25489360016325	41.5493416164232	2.6224507942407	43.855429919699	41.2329791254583	1.3437287290783	5.81573929164721	-4.58307518223058	10.3988144738778	10.8932331748631	16.2894039120882	8.33122346193894	50.2077742203422	41.8765507584033	6.17107946976371	9.45280778719032	5.90223182408706	6.91631102126578	-3.68323616359545	-4.64590447467306	17.2573590286918	-14.0268154907227	31.2841745194145
P075	P1Y	2	7.08306376139323	5.8441884358724	7.28379491170247	6.17277932484944	1.53040013631185	-2.07327950000763	-3.81008093635241	1.91680518522859	5.726886121581	-2.77505874633789	1.18251864115397	4.65966112772624	2.56748633583387	1.85527404819926	4.777405889829	2.2940275768439	3.20656903232137	0.372312803131838	3.63942685921987	-2.7415947786967	6.38102163791656	2.41300451258818	3.20000460306803	-0.324487337780496	3.52449194084853	20.8733865420024	-17.4373826376597	24.7912176132202	42.2286002508799	-2.70502183834712	2.93657268534104	-6.91321307301521	9.84978575835625	2.4654421210289	9.21104078292847	0.99033653208365	53.7001402155558	52.7098036834722	3.51001483201981	3.8017657605807	-0.424575305879116	4.45098603453487	-4.66152445475261	-7.37399260203044	14.8435758717855	-10.6968810971578	25.5404569689433
P076	P1Y	3	4.08435197310014	3.52713428844105	5.97638386119496	3.62144886363636	2.44924957275391	0.734160838479346	-1.01853863718835	2.42718368075111	3.44572231793946	-0.413678255948154	0.744184556440873	2.68960736361417	3.12161725217646	2.38488082799045	4.6925513605638	2.49366300756281	2.30767053257335	-5.66650702736594	-3.93341029427268	-7.0214088903774	4.9168862313574	6.95382820476185	4.61089810284701	1.16498885263096	7.64524593538266	25.5419460643421	-15.0746490634571	27.723018507524	42.7976675709811	-2.16438883001154	6.25190021861683	-5.14628931002183	11.3981895286387	11.7098979082975	20.3496868532354	10.4307808884707	58.4503256364302	48.2647556053508	-2.70964631167325	0.0104069189320911	-4.33074194084514	5.29315396027132	0.210293856534091	2.03185100208629	20.3170109835538	-1.57561490145597	21.8926258850098
P077	P1Y	1	0.646560668945312	0.603474578857423	1.14154998779297	-1.38312222290039	2.52467221069336	-0.974907752871514	-2.62985589436814	-0.706707854300737	1.9231480400674	-0.429341125488282	1.59212139892578	5.06544975280762	25.5737869262695	24.9497475318909	25.2316066551208	24.3332471313477	1.40459790420533	0.789666722714901	2.75187160372734	-4.76766955184937	7.51954115557671	0.656031109392643	1.05053195135668	-2.64226677288115	3.94688355796039	46.4918716430664	9.79846306800843	48.608350315094	38.8098872470856	7.87503809928894	10.9272783231735	-1.50170639494062	12.4765277698338	7.0761296749115	13.0337923221588	5.86235764122009	41.4478609695435	35.5855033283234	-4.41085301637649	1.67996414378285	-4.36730408382416	15.5053571915627	-5.49971160888672	-3.10800582885742	12.1593383941651	-17.2064432525635	29.3657816467285
P078	P1Y	2	0.990404764811197	0.172880554199218	1.33087326049805	-0.491236623128256	1.87293207804362	-0.143129959702491	-1.8899934395651	0.360321516202142	2.25031495576724	0.0487149556477865	0.0576340484619143	3.72208810170491	13.088042418162	12.8231140875816	13.7286421823502	12.9292794656753	0.905528094768535	0.989221612612406	3.14969777484735	-3.88961850345135	7.0393162782987	5.13289215167363	5.1033592971166	-1.88534255077442	7.01823470244805	30.5947885513306	-6.95908734997113	31.6191364701589	38.57822382013	-4.31730926036835	-0.19095811258303	-8.012000096639	7.82104198405597	2.79369958241781	8.07817595799764	-1.18425666322311	52.4901163101196	53.6743729733427	6.38745633761088	8.31668067614237	6.73473241964976	2.48726641337077	-0.6429074605306	-3.19373194376628	12.8624329884847	-12.2742493947347	25.1366823832194
P079	P1Y	3	3.79384319598858	2.90368518535907	4.78548511211689	2.74499349740835	2.52129401573768	2.56521733907553	0.13205158278346	3.9141609287262	4.08624104702702	-5.01194058931791	-1.1102901165302	4.24835818950947	6.28519832170926	3.02661427296125	5.82695831372188	3.9325686117319	4.01830159499095	3.08866311953618	4.8056349668136	0.249185122864752	4.55644984394885	2.83089528633998	1.52761020163217	-9.6705319595337	14.9848536370351	25.4351281386155	-17.721572971344	26.1007769658015	43.8223499371455	7.97663615300105	16.046322655311	2.69397020853483	13.3523524467762	-1.79644829092117	8.18669538864722	-0.263457147464729	44.282758002648	47.403185841487	-8.76356517351591	-11.3102446343349	-18.0442008165213	7.31988870914167	-0.876686683067909	-5.44789447490986	15.299506847675	-20.1190957289476	35.4186025766226
P080	P1Y	3	14.1797129316667	13.53527657875	15.84353488875	14.1583334608333	2.30825831	-1.37222856770833	-4.5649786135	-0.630846118541667	3.93413249495833	-2.03094991054167	-1.97806421916667	4.3997793515	14.8629050258333	14.0426886191667	16.51072219625	14.6605644625	2.46803357708333	-0.228069754291667	0.716089294208333	-0.367243202708333	1.84489080845833	0.426201615375	1.225352340875	-4.01235559	5.81321820820833	38.2060454683333	-1.65856544191667	38.61774779625	40.2763132381667	5.391571203875	10.67506386625	5.27793984620833	5.64313036320833	8.80827128858333	11.2902537754583	4.11722749479167	46.5323655508333	42.4151380560417	-4.57897504175	-2.767021238875	-3.72931509741667	8.51693209383333	-0.458737691208333	-2.61267219858333	14.6887855145833	-1.63177808129167	20.4754026917917
P081	P1Y	3	0.358756687304348	-1.14363530030435	0.643419501391304	-0.692746807565217	1.78705480169565	-1.50051028765217	-1.85337495491304	-1.30083819134783	1.63868982547826	-8.87071493417391	-6.62213471791304	7.63018445878261	8.90568109169565	8.98380791226087	10.491771010087	8.85381373934783	1.63795727073913	0.666969329521739	3.53609713847826	-0.579332426434783	4.99726525782609	-1.3522975843913	-0.274492680173913	-4.87968930082609	6.38567470304348	30.7157067013043	0.832262552	31.5595521295652	30.7272895775652	2.07154375830435	8.48836523095652	2.05346900373913	6.43489622721739	14.3232044143478	18.4083462882609	12.6889240343478	49.5210565913043	38.8996626986956	-4.0469383416087	-1.62597197486957	-2.88862319382609	3.09260559334782	2.32557645056522	2.08948928178261	18.7492073952174	-5.80214327934783	24.5855464263043
P082	P1Y	3	4.04052632653333	1.660703532	4.09975923666667	1.5839101562	2.51584908046667	1.3720795442	-2.61293377	3.49727225153333	6.11020602153333	-2.4290323892	3.26303826906667	11.3402235514	22.053573608	22.2499499633333	23.243169254	21.5847450926667	2.38160471866667	4.9543016434	4.36463713873333	-1.73808838046667	10.4190299430667	-9.2026199342	-6.93644188633333	-19.1466864853333	12.210244599	40.3616096506667	-0.716675924133333	39.5257838986667	42.5366000841333	15.812701798	16.9929646406667	3.362083307	16.7646522028667	0.586582028066667	11.8211341179333	3.92870018713333	38.422514216	41.5279166527333	-3.67714405053333	-4.7500258734	-10.050037814	6.0820009806	2.2533370972	-3.92243432613333	16.6388682506667	-14.7383604536667	31.9799468383333
P083	P1Y	1	3.065506879	1.758685231	4.32143070005882	1.71794449758824	2.63580609494118	1.98462449458823	0.652458200705882	3.44263348823529	2.79017528752941	0.328927432941176	2.30010785270588	6.44655084947059	8.92523695452941	6.66949339264706	9.43573761135294	7.42392767735294	2.83270334105882	-0.841999730588235	-5.25137131135294	-5.49398832464706	5.56332214382353	2.77532696717647	4.652960981	-2.10870455411765	6.91337717747059	27.2312839729412	-15.1671428182353	27.8093093688235	42.9764521870588	2.50136375776471	4.31809931005882	-4.430567926	9.02345190635294	1.33304543170588	9.97919835652941	-1.44222001364706	45.0391285282353	46.4813485418824	-1.91937774064706	0.642308328294118	-7.68773155523529	8.12289083752941	1.42468845158823	-3.97879867552941	15.3204797135294	-19.2988379440588	34.6193176575882
P084	P1Y	1	-11.7133443186667	-12.00473091075	-11.4698020559375	-13.018778419375	1.5489763634375	0.794393082	-2.021158815375	2.8965563440625	4.9177151594375	-0.908209228533333	1.5919567106875	4.199244098875	7.424509883125	6.120588170625	8.4193643218125	5.9225030343125	2.4968612875	-0.815802358125	-2.2221973979375	-2.385316171375	2.7969682701875	5.1707098633125	6.2033481545	-1.698352293625	9.688609432	30.29580307	-12.62439918125	30.115435004375	42.92020225125	-3.1545132994375	2.7274069815	-5.3381844761875	8.0655914576875	3.1489351316875	14.60869870375	4.129087042625	53.97037994875	51.4220749259375	-2.4708466380625	-2.722388738375	-6.166482694875	3.9557404448125	2.036468982625	-1.348412785625	18.42689733375	-11.9806513740625	30.8162880090625
P085	P1Y	1	8.354097366375	6.4087015150625	7.3593809700625	6.632509889625	2.7782765963125	3.0135665535	0.8861091578125	6.0616203696875	5.175511211875	-0.8832826614375	0.6622947503125	2.148311739125	7.190832525375	3.8551781996875	5.359970644125	3.550177572875	3.6432544005625	-1.079231875	-2.161101983625	-1.2807736425	4.462333665125	3.1239921265	2.8432705515625	-1.1044479104375	5.411519999625	32.208599565625	-14.904045213125	32.4596253625	48.0247697675	6.4315627218125	11.289044749375	5.2649178291875	6.0241269201875	8.9606878463125	20.118784026875	4.954251623875	47.826281971875	42.872030348	-5.416415035625	3.479634394375	-3.896499428125	18.743745319125	-14.15236234625	-19.02403374375	2.2967905091875	-18.693988533125	23.3908217135625
P086	P1Y	1	7.72597034142308	8.05405624392307	9.31829194342308	7.05019620453846	2.50232194230769	1.95390098023077	-0.0161738165769231	3.46216318176923	3.47833699834615	-3.66085345938462	-1.50343054553846	3.95391769992308	20.9672827353846	20.5406771630769	21.6799551484615	19.6672084780769	2.61007340115384	-2.39251934561539	-2.79384578423077	-3.76734142330769	5.27861660723077	4.03075023057692	3.729978942	-5.79125530057692	12.1309503057308	46.4138120507692	1.65925368769231	47.7081983303846	46.0489446426923	1.75213025773077	9.83649050792308	1.45790284957692	8.37858765834615	6.01614024096154	14.8506599319231	9.13977836573077	57.4613014926923	52.3752369936538	-5.10117516146154	-3.99916905638462	-7.40586264530769	8.20809715538462	-1.30548946669231	-6.16978192253846	15.2217025530769	-25.1189147663461	40.3406173194231
P087	P1Y	1	5.44091234715789	4.50850215715789	6.28488421778947	4.06416309557895	2.39371745857895	-1.15586136552632	-1.49732378247368	0.0970003972631579	1.95054108578947	-2.25248557642105	3.72299867310526	6.07271013736842	6.21025369036842	5.498478625	8.28156149642105	5.82092699421053	2.82955551031579	1.43354610068421	6.77878282063158	-7.17949207078947	13.9582748914211	1.22238175905263	0.0398262084736842	-7.36145510426316	11.3515657702632	32.2065785068421	-20.9142845836842	32.2418326836842	53.1561172673684	9.62479990415789	21.9610059321053	-6.18858373142105	28.1495896635263	5.08566251552632	10.9731884495789	-0.00756155126315787	54.5111139878947	54.5186755391579	-11.3746389084211	-10.1005959789474	-11.6995480994737	6.89931583710526	6.7559898778421	-5.05577433942105	15.0859073842105	-17.7766789168421	32.8625863010526
P088	P1Y	1	1.43851748386364	0.437547829409091	1.03539675640909	0.367254638681818	1.07126284518182	0.530843404681818	0.102871214863636	4.63894282645454	4.66363953922727	1.55604900004545	3.57397033009091	2.61109513736364	18.0446361052174	14.4235420917391	17.426027656087	13.1947751226087	4.84986098260869	2.2319055743913	4.47752066073913	0.0582935009130435	4.65913574921739	8.95050067465217	7.52597128495652	2.07073734704348	8.63354579226087	43.2128722152174	1.75449114873913	43.0609950321739	41.4583810664783	0.405745755695652	7.62847162526087	-1.32125188008696	8.94972350534783	7.54043185186956	14.8441221469565	8.15245322773913	53.8079627169565	47.4333396165652	0.661707232130435	3.25353077917391	1.81630234904348	14.6189149804783	6.004318569	-3.42004135130435	19.0939239830435	-4.72787750247826	23.8218014855217
P089	P1Y	2	15.3298882377778	14.9871546844444	15.8354794811111	14.4071380533333	1.81422619222222	-5.18373335744444	-5.48661360905556	-1.84952692838889	5.10256927888889	-5.21464877666667	3.18951558433333	10.7441823322778	18.1659500327778	16.96129434	17.9863354927778	16.6289514761111	1.71175462944445	0.648611722777778	2.93523895627778	-2.988271256	5.96309233488889	1.40058186888889	1.98350765994445	-6.29892013077778	10.7719253236667	36.3560123444445	-6.40426485266667	36.5193900883333	42.923654941	5.93064057827778	13.5431938316667	-3.466886043	17.0100798746667	0.181738484277778	6.58739258016667	3.01647487411111	40.2817568061111	44.3822629595556	-7.01570426083333	-7.95385567094444	-9.90510366805555	2.89820616033333	2.408610026	-6.24595976094444	20.5370807638889	-11.1490677055	31.6993212943889
P090	P1Y	3	5.64505180942308	4.6460685965	7.30350740873077	5.27888958273077	4.05026058488462	-1.14452355526923	-4.52126104492308	-0.398949169538462	4.12231187538462	0.203707768269231	3.89064448434615	6.82041278542308	21.0262672711538	18.7209322907692	21.2519470188462	19.4908946573077	3.42235268192308	-5.35242652888462	-7.27084468919231	-5.48152465573077	2.77473928692308	8.70805023234615	8.69028134292308	4.02114388323077	5.50064644526923	33.6028380026923	-9.29108711246154	38.2898509246154	47.5809380370769	-8.59292105580769	1.05956382988462	-8.78389376884615	9.97577257226923	-5.05606817292308	-11.2767736194231	-16.7907111684615	40.7970683457692	57.5877795142308	0.696712237884615	2.34132469123077	-0.269533253	2.61085794423077	-21.7355829392308	-23.4385253823077	-3.83782952234615	-11.6289553893846	28.4687208763846
P091	P1Y	1	13.8190939785714	12.7799362614286	14.0661848685714	11.8161276028571	2.67311274828571	1.22194686071429	-0.476579779	4.58035590085714	5.05693567985714	2.550994873	1.55080906457143	4.62202992057143	9.93764277928571	8.41811973728571	9.06600749485714	7.45394510814286	2.71084003242857	1.93459647471429	3.09568845357143	1.67905555028571	2.70082874328571	3.62503906671429	4.01897417428571	-5.12513078857143	9.32509732257143	33.8048128414286	-3.63160782828571	35.0213029714286	38.6529107997143	7.30687243614286	14.5203207214286	6.96029534342857	7.86242152514286	11.6246711185714	18.0537138614286	11.22020303	52.8093969285714	42.2108523611429	-7.27115706028571	-4.45315924742857	-7.100687621	14.0292875255714	4.404132298	-1.02066434571429	18.23709574	-8.00701411585714	26.490101503
P092	P1Y	2	8.18823024164286	6.71452078692857	8.94227310192857	6.55283259075	2.68990392091667	-3.13026152335714	-3.84062308435714	-0.411468383083333	3.42915470127381	-5.63546207971429	1.12111976633333	7.24750971532967	17.0651744442857	14.5427023664286	16.5763774585714	13.6701799507143	3.39499449357143	4.188767961	7.07181132178571	-1.84147765778571	8.91328897957143	2.66086092814286	2.69174450592857	-6.37255696342857	11.5686236092857	38.8632741657143	-11.1055057213571	38.628547565	49.9687798870714	6.74197939464286	17.1555088564286	1.77228302085714	15.3832258355714	-1.04638414271429	1.63352253728571	-10.283958892	46.3410847121429	56.6250436041429	-7.09557083664286	-4.46146152021429	-13.56105793	9.38539087121429	2.10163443421429	-8.27138792257143	18.1754304064286	-1.05435901092857	27.5602722820714
P093	P1Y	3	2.74088033038095	1.04064339771429	2.41915824533333	1.69677318761905	2.23821354452381	-3.98909565385714	-6.93926151633334	0.140831876571429	7.147864085	1.14337812147619	4.67430028276191	5.69683862590476	6.55238580714285	5.191037624	8.69138848052381	6.68107698090476	3.82313656423809	4.21198473666667	4.6795144367619	1.62246382319048	3.92130497442857	-0.591032256714286	0.473954952	-7.75925527057143	10.6680912962857	28.3463961735238	-9.39768264252381	30.1179658661905	39.5156485087143	6.50919346585714	9.11459244733333	1.8776094067619	7.23698304057143	7.23128048566667	10.6680878008095	3.99494161395238	43.9028189514286	39.9078773374762	-2.51829114128571	-1.03652188804762	-2.2558192122381	1.86754929990476	4.71595146533333	-1.34357083271429	14.9587643914286	1.80533817828571	19.7502549378571
P094	P1Y	1	3.39353688566667	2.42596389770833	3.87129580175	2.21364409141667	2.11865081783333	1.51768893875	0.7659846785	2.10952688970833	1.80976480066667	1.70624287925	3.53131600704167	5.45137702958333	9.70549281425	8.313904388375	9.82172157408333	8.8357882005	2.49735165079167	1.879894845125	7.846729015375	-4.38275827116667	12.2294872865417	9.70784191279166	3.542793417	-1.36248873741667	14.0319063515833	37.45932928625	-11.6146670636667	38.6685620066667	50.2832290703333	2.236054447375	15.3914571466667	-2.25110160191667	17.6425587485833	7.76872215654167	18.2837162875	11.418039385875	61.3497686325	54.9975744982917	-3.17135803904167	-2.410883549	-6.63361049916667	5.57185706745833	0.0215883254583334	-4.73851552333333	17.9576135158333	-14.8064034020833	32.7640169179167
P095	P1Y	2	7.83374277675	5.93588904636364	8.60995027045455	5.18301863245455	4.68985181944318	0.870958196666667	0.729093173545455	3.36608964963636	2.70924303672727	-0.318200429333333	7.52317962645455	9.64151856845455	-0.112053273714286	0.262125467214286	1.98195190828571	-0.924481810785714	2.90643371907143	4.36354584357143	7.74372072078571	-0.579278386928571	8.32299910771428	-1.73336671192857	-0.0408950177142857	-7.88703607557143	7.85569547536264	23.4180427285714	-24.1975708764286	24.1797081542857	48.3772790307143	11.1766499108571	16.53436767	0.452007737785714	16.0823599322143	8.24689640307143	13.8740237342857	2.12082845738462	43.0750843321429	40.9542558747582	-5.70118650357143	-2.92028878471429	-4.61786243835714	7.77922784414286	-1.37353897092857	-8.69195175178571	14.0574790146154	-21.1659074178571	35.2233864324725
P096	P1Y	2	7.872117043	6.2129895019375	8.674789047375	5.5836500171875	3.1398897174375	-0.1839060173125	-1.5747627169375	1.711194387	3.2859571039375	-5.8893957136875	0.406717071375	9.7636168191875	4.8533035368125	3.8565336715	6.13494606025	4.381565554625	3.2073397995625	3.2352254913125	4.56619329325	-2.72412183975	7.80706949025	0.995769862	-1.9414139926875	-7.9227750099375	11.1892169690625	22.874041795625	-19.627690761875	22.51164029625	42.5017325575	4.304275766125	11.5695853325	-3.634831060125	15.204416392625	3.019009109375	6.3374345165	1.441176874375	51.63775992375	50.196583049375	0.23983576975	1.1674201075	-2.112848355375	3.280268462875	5.9202213286875	-5.0374977636875	12.5914881135625	-15.677488565875	28.2689766794375
P097	P1Y	1	1.83200683586667	1.1078970134	2.649073266	0.375276107777778	2.43421730905556	-2.46012151253333	-3.83202647046667	1.96725074488889	5.79927721535556	-0.247785441066667	3.29570363361111	5.17966675806667	8.39301794457895	6.84092577684211	8.84071891547368	7.72057250747368	2.58260813347369	2.88316120589474	5.56275969652632	-1.84040871831579	7.40316841484211	5.67310132478947	5.21818245331579	-3.46916895957895	9.62879548968421	33.5896555242105	-12.3306299415789	35.0995277389474	47.4301576805263	-1.36551022063158	5.99919703384211	-5.98349243910526	11.9826894729474	11.0916149741053	20.6081645278947	2.70653132168421	56.0370835305263	53.3305522088421	-1.93550454	-0.276364852105263	-1.89025570626316	7.20510020078947	2.86152889863158	-1.90993755136842	16.6334205378947	-12.6244676613684	29.3020452324211
P098	P1Y	2	10.862840651375	9.470864486125	10.5414120042857	8.898358052	2.38168577045238	-2.217107609	-4.29971468575	0.7114382448	5.02712214115	-1.382129669375	0.5208175048	2.676860415125	5.6966342925	5.436866065375	6.463194633625	4.40006371975	2.0837272095	-2.2285279035	2.12117730675	-3.467599034125	5.588776340875	3.587614327625	2.6011068605	-2.00463525225	8.485692513	25.4034566875	-24.68565990375	26.09042426125	50.96719215375	2.153912499625	9.028605222625	-3.30654426225	12.335149484875	-2.97965346275	15.4208256475	-6.476047068875	54.0412633325	60.517310401375	-1.21622276325	1.97405241725	-1.594636455125	3.568688872375	0.404487609875	-4.934270324625	6.7444195365	-25.6480741514286	32.3924936879286
P099	P1Y	3	10.13635126775	9.74721726963636	11.0923362863636	5.25101145416667	5.84132483219697	-0.425356436583333	-5.04297006	1.9514264965	6.9943965565	-3.03351211541667	-2.16307973216667	4.0769580405	10.0133643149286	10.8382903022857	12.0536577535714	8.73319619521429	3.32046155835715	0.571858955	2.99343791192857	-0.214292855214286	3.45155968042857	2.69727429321429	-0.443831780642857	-1.51730605714286	7.23095611571429	33.9578230714286	-7.89498974878571	33.4085382307692	41.8528128202143	2.04772659507143	7.85444914407143	-0.996227417214286	8.85067656128571	1.6406380895	1.72474913457143	-2.47628490764286	56.7761902957143	59.2524752033571	0.204010022071429	1.95817241585714	1.02678205128571	7.37147735371429	0.468587602785714	-11.8304477034286	11.2889849241429	-9.68913885985714	24.4127996725
P100	P1Y	2	9.35727651531579	7.20356663757895	8.92113194552631	6.13344863094737	3.39995494631579	1.42868516015789	-1.33937490326316	3.66750868873684	5.006883592	0.631851999315789	2.95232696536842	4.644269642	8.26418950822222	6.69170456066667	9.14842994282353	7.16372828475	2.45672538215687	1.15851788233333	5.84084421405556	-4.921484497125	10.7623287111806	4.48184514055556	5.63810739088889	-1.4488500013125	7.95426142912418	28.5033508933333	-17.6695401594118	28.6094530281818	46.3444526383007	1.20344115194444	9.11608759016667	-8.04076757413333	17.1568551643	-0.628390582055556	10.0507389664444	-4.16367289064706	52.32847607125	56.4921489618971	1.11844778411111	4.21199441272222	1.06200681005882	16.2205377143056	-0.507712894	-3.49617644416667	16.0781530494118	-14.7381186328	31.1774472104471
C001	NA	CG	-1.53021492829194	-2.14599627319542	-0.55952403712917	-2.18999258876491	1.96092039623776	-0.435083709616919	-1.18854373784081	1.23100760092123	2.41955133876204	-0.134165320525298	0.751945101918401	2.8116501067909	3.13673862089982	3.00694948735108	4.069209608107	2.53465290846736	1.72031258416981	0.794167674232174	3.64628614055305	-3.61101105687848	7.25729719743153	4.45218744854871	2.73493245899165	-3.03814312783488	8.85900761918643	20.9178369322339	-15.8044750558363	21.039796875232	36.9338465224666	2.41778279714085	8.7816806432492	-2.76723008682763	11.5489107300768	2.14345476157158	12.3501822386722	3.74026681629682	55.3901822313103	56.1355970289426	-2.01619593497064	-0.884590019308837	-1.58056184174594	5.821383279179	-3.48327836217107	-4.91369298053432	8.6251226229281	-16.7885235385895	31.8756595711064
C002	NA	CG	-8.01164297964059	-8.89041214388181	-7.13531552183862	-8.84240287282108	1.99157800462511	-1.44843265623633	-1.77200328432754	1.72173056536509	3.63968045255571	-3.32469404133317	2.47048545887268	8.46222753711776	4.61353434612549	3.65600187798731	5.58525855715758	3.66243896714223	2.90362113104147	0.729034226071212	0.379894095585237	-1.39876384800117	2.96664696360969	2.45688839307895	4.33865956360949	-4.54040434357582	8.87906390718531	22.2826529889325	-13.8140109160055	22.1491594567018	36.1412193793876	3.63313401719324	7.83364186687407	-0.202534676411378	8.08546928158286	5.46708301430434	15.0385555397296	3.45711404953907	51.7538331580941	49.7610108311156	-6.85585634926565	-4.45349542003831	-8.53831080583186	4.56942304978963	3.96443921756121	0.548840751398623	9.97225618948344	-6.43225605310179	23.4538338041617
C003	NA	CG	1.95226355708356	1.2440167131918	2.76287877743778	1.28713716300002	1.97754209986414	-1.58090447346334	-2.33763328793345	2.28529848593377	4.62293177386722	-1.74602527189581	1.0244054048898	8.37869424128229	3.47613968702355	2.65679563879908	3.57878077522168	2.6461905668791	1.15299694619396	0.0607956274733936	0.763156959813595	-1.87436872533646	3.69525197197701	4.6132052258633	4.32928447413479	-4.40930161617893	9.79955170876586	23.4050611792422	-18.7286169473027	23.3282893280689	42.1911035442912	2.56736525639761	7.8262488925189	-0.930012170019344	8.75626106253824	1.99366932448986	12.2710124145622	-2.37671652250334	53.877821489336	57.0985949296528	-5.10211504973974	-2.97448131856282	-7.96853971722305	6.22173320841252	-1.04772908573393	-4.50475275518841	7.56449238561815	-18.5695802104834	30.7761842473907
C004	NA	CG	-0.905873991014351	-2.08289737534323	-0.360073251004321	-2.31161092859501	2.57549682560305	-0.958858846759689	-0.951964412882945	0.848266287683679	2.32783441635646	-3.59481832854457	3.96698348757272	7.92806107036665	1.43841459314302	1.63458007541668	2.88251311839127	0.988268891272856	1.89424422711841	-0.0237287196848468	2.4309158538668	-2.42821618736679	4.85913204123359	0.918711106925647	1.43643937917119	-1.26169100587285	2.69813038504404	22.8358128886298	-19.9257863818788	24.620839934709	44.5466263165878	2.87106857503324	7.71195695193816	-2.81309105147214	10.5250480034103	5.40230924277137	17.8130170241095	1.30796096531489	60.1912701319493	59.4983350709057	-4.4082689199732	-2.89989123847367	-3.94543847383179	4.86959925399549	4.38677744940965	-0.352081122562803	9.69556755044587	-19.2015680801946	34.0314584340987
C005	NA	CG	6.57025716427286	5.47821437066723	8.37534057783044	5.46311286277922	3.26460045448876	-0.380535716487265	-1.37053685449903	1.41785209995397	2.788388954453	-0.437819409276186	0.421983378715666	4.5261505865768	4.16633701701409	2.60792954300232	5.10414005389562	2.42323608555577	2.93363327492367	0.112464482789277	1.56808396846174	-3.40198143300508	6.78090485526315	3.91696506635591	4.31073979656216	-4.46393219662749	8.97309166119622	27.0052832859778	-19.3815507879936	27.5533957976315	46.9349465856251	-1.08992536127081	4.59331704576732	-6.62192797006826	11.2152450158356	4.53976730024626	14.0830637088972	-2.35237629725822	53.6013312656418	55.9537075629	0.018783645791355	1.56741598923451	-0.496016695927019	4.45715832193261	1.58960598730758	-2.78532717135584	7.93846463659535	-12.2848065147852	25.3357624147438
C006	NA	CG	6.79907737622421	4.96219345202286	7.67605955279045	5.17504443264464	3.19845802015095	-0.396140407574804	-2.21874573779235	2.17986138640123	4.39860712419358	-0.778444664330004	0.425694423292243	7.27367828861948	8.51108961869655	8.17969387535843	10.7908850167014	7.78608326670085	3.32397957016977	-0.791939616399376	3.56990259454153	-3.34744574049443	6.91734833503597	2.91188713480411	3.61086198976094	-3.90438478141488	7.79231283616756	35.1638020510879	-13.1809548057323	35.0946549118991	48.5250659308023	2.59707767380464	9.78735456251072	-2.93695227697706	12.7243068394878	8.05312936842157	19.0037408410533	-2.08297741705008	50.9871917281995	53.0701691452496	-4.55584782133833	-1.08666494447497	-5.00777567089459	8.76135743220742	0.203197889921198	-1.84841266285289	9.44507060612218	-27.6249612497029	42.1756800247265
C007	NA	CG	-2.93390549271195	-4.15076198029695	-2.98718007654261	-4.34342972027814	2.03168639594184	-0.641659084337729	-2.37689987683605	2.31564580334381	4.69254568017986	-0.042339771412037	0.921409164202655	3.19025924230505	9.84784254674559	8.64819604973263	10.1487679493869	8.57133889241748	2.14147807603059	-0.22880221300655	1.2624009450418	-3.06216490468008	6.15499941566299	3.56033991071913	2.51606084656627	-2.50371220922989	7.0850568843612	32.2765113759924	-6.63277947172235	31.9497060546169	39.3704488069534	-0.733879597049068	5.16996139889823	-3.35418543579137	8.5241468346896	6.94882029250816	14.8290948863277	2.83378143331607	58.8942796184399	56.0604981851238	0.290311386916372	5.1641258296578	1.77350878882607	5.85375915216853	1.12055264508283	-2.33160911582664	9.20177768023455	-7.58651557176378	26.1886871958415
C008	NA	CG	5.98657609007853	4.12334559311342	6.37785764240548	3.94192709491076	2.76663411367275	-0.0430673264405308	-2.3575984618123	2.37260607544476	4.73020453725706	-0.701994288607936	1.69495818389346	3.70842629669267	1.3809390833406	1.78834088905541	3.10647861430026	1.07414755947916	2.8003536950008	-0.299773657642057	3.10137884545814	-3.15997405571401	6.26135290117215	1.90745273651674	2.62322497048675	-2.52907962586804	5.15230459635479	25.4828931437734	-22.6019877003526	25.742415598823	48.3444032991756	0.994443350435828	7.00065949963182	-3.90238190930518	10.903041408937	7.53001308669825	14.7691171828072	-3.04319425223152	56.8508065220279	59.8940007742594	-2.85203683806483	0.362924264020018	-1.25259117399677	6.02563077002116	2.11190047593373	-3.30067107803072	9.38169303094029	-13.0018801670123	26.3866428458172
C009	NA	CG	0.185826447702223	-0.832242241521036	0.821684186996952	-0.779241413070309	2.15738339185715	-1.43343489613354	-2.66407627372398	2.63487752153268	5.29895379525666	-3.27765986996312	3.0277140220519	8.12152576538824	12.7654380913704	12.2437372407846	13.0751659154315	12.3011809519702	0.984322594471514	2.04759860940037	5.11651369907443	-5.11913546252275	10.2356491615972	2.9654237839183	4.15672412063055	-4.06795328641679	8.22467740704734	33.177781451133	-1.37918986382023	34.3972443320097	35.77643419583	2.87027266306142	8.44374585592699	-3.55070976587553	11.9944556218025	6.20000030472875	6.85138534367205	3.10375138033282	53.5270894431875	50.4233380628547	-2.95395492690225	-0.333791113268253	-3.25277598630637	3.30606093338706	1.66549688000833	-2.9227050722799	7.48345755830888	-5.25051392309127	21.506964825584
C010	NA	CG	1.99519239153181	0.702036988394601	2.93272225516183	0.827052219935826	2.6460797391619	-0.0218588141059234	-1.0120952828601	1.07588628727943	2.08798157013953	-1.53450448172433	1.38372100285121	5.47274252755301	16.0960491384779	16.441526128224	16.9834415176937	15.7320728628976	1.30174157006399	0.401576718448528	2.5410949959127	-2.54284615182717	5.08394114773987	0.969195150903293	2.02940871745348	-2.03586660767107	4.06527532512455	37.5325107574463	-0.538545908768262	37.7898965358734	38.4257551947768	2.94790342875889	6.92979675906045	-1.072379903176	8.00217666223645	7.87332261460168	14.1768448502677	6.09019031150001	50.8009224074228	45.0787596002647	-1.76510384040219	0.886848238541611	-0.263075834206705	10.5650212348359	3.54623876299177	-0.41128365107945	11.277796459198	-9.04419096810477	27.8844014985221
C011	NA	CG	2.07713879903158	0.368344451904297	2.71100787709554	0.280270825703939	2.83031959533691	-0.104563892210522	-1.78009551542997	1.73193939167758	3.51203490710755	-2.72518330891927	3.02077742360433	6.47994660860697	7.26115253806114	6.3664510666132	7.78037378915151	6.29473862994115	1.9701871288379	-1.73430307914813	1.97185500430067	-2.07273299898803	4.0445880032887	2.52021596093973	1.44145765820332	-1.55515950362912	5.42448776186258	29.78570845445	-17.5804076333205	29.6303697538376	47.6120322205385	-4.49494810839494	0.874379100634072	-8.19949180416664	9.63602102650503	5.33897318765521	19.5987442389965	-3.54682055484007	55.4372780340831	58.9840985889231	4.76349885781606	8.60685689185461	5.68162017992139	11.0165600240548	-1.41498035430908	-2.44282940559387	9.34777274513245	-13.7246326582591	26.5530085264206
C012	NA	CG	8.79841220740116	7.89836763786547	10.3495637720281	8.1584421452609	3.17744427247481	-0.751082365937305	-3.59833753775467	3.48056810583129	7.07890564358596	-1.85202153523763	1.87660748337254	5.13172287565289	5.29187583020239	4.98127300833211	5.92734058047786	4.90351525118857	1.22837501059879	-0.621111808655163	2.62291789929072	-2.55257812137857	5.17549602066929	3.22308312412563	4.25021192097303	-3.99743913685282	8.32819511719274	26.2500822399602	-13.0059290468332	27.4353601033037	40.4412891501369	-1.43959058324496	3.96667720373833	-4.21687836647034	8.51036342617237	8.49196926752726	15.5957653869282	1.71250075440374	56.0546998851949	54.3421991307912	1.03795067175771	4.5967651990327	2.39640688289296	6.93571926455606	1.26701646862608	0.57566069169478	9.88307587421301	-10.9456673509424	27.4850855373614
C013	NA	CG	3.24076955065749	2.72434209199545	3.80651377214704	2.67319589809998	1.86566824685374	-0.00585536721939228	-1.06310732245935	1.01460189958141	2.07770922204076	-1.06112265872516	1.53428444696242	3.47703929531959	12.786151753263	11.5430253123358	13.1254549571446	11.5140214212787	2.44727702111362	0.0580752393698598	3.39404508606904	-3.5565173343019	6.95056242037094	1.8123408328965	1.13401057071829	-1.39270157712039	4.00728541572712	36.3216173339	-9.75717101821812	36.2427490192185	46.0787883521181	2.19961804211706	7.72372687859909	-4.24406880265007	11.9677956812492	5.87727461154594	17.2171642813441	-1.07231738246707	48.8752208391532	49.9475382216203	-2.34458963365599	1.5643176741359	-0.916800538011441	7.39178963442826	2.57398295600293	-2.40083914409585	8.95676614379883	-6.20656256662536	21.2279375190911
C014	NA	CG	7.74325490880895	6.72849922321461	8.47317322907624	6.88337960702402	1.88802555225514	-1.10763546548508	-1.98255242563232	1.88237247330714	3.86492489893946	-0.586532310203269	-0.40653350547508	7.46025268695973	9.03180106922433	9.08153053548601	9.82387284596761	8.97735783479832	1.07188760792767	0.725148165253577	4.86791897623627	-4.75152975713765	9.61944873337392	4.17289716998736	3.8376074101969	-3.85906320654994	8.69652022867291	31.3956570625305	-11.4602303549537	32.6253133494766	44.0855437044303	-2.80395227813817	4.72567860659626	-7.15513688414185	11.8808154907381	10.8797488565798	15.4735120404208	-2.77940964406287	52.7700629636976	55.5494726077605	1.25475700034036	4.86744209726651	1.16072793677449	5.12414751031884	-9.61499524999548	-1.40036969926622	7.05391378332068	-14.3470900641547	25.9571781045419
C015	NA	CG	0.458306298739669	-1.28938504205234	1.55179759813392	-1.51695682617777	3.11165872103926	0.48972747662973	-1.33760064810793	1.39112081772643	2.77624324599353	-4.05768833989682	4.21109074836768	9.38116013623666	11.7770555399466	11.0509947498985	13.8196589756242	11.2262177667411	3.27153632891928	0.350185761932319	6.17132056468639	-6.18238883237332	12.3537093970597	4.23347978491858	4.93517051492291	-4.75069183129619	9.68586234621911	30.5715224201553	-8.80212776462813	33.849599563419	42.6517273280471	-1.12004416233496	5.94284508039986	-8.2488067701934	14.1916518505933	5.57466922174905	8.96552135196285	0.854261238200787	56.3047358963916	55.4504746581908	3.54916943222338	7.92880742851663	4.23999224239465	6.92494897642664	2.60423636321284	0.749615506711213	10.8583314077405	-11.4457072799793	24.7946041530111
C016	NA	CG	14.1429971059163	13.4921141242981	14.8366342163086	13.4749837239583	2.04731542587281	-0.63619248320659	-1.18645280177394	1.33552555869644	2.52197836047038	-0.30683453877767	0.564354502360025	2.06301152547201	9.19090892871221	7.86952604373296	9.74307579000791	7.92315702656905	2.32085106690725	-0.150566761692364	0.208333384195963	-0.349730989336967	0.761550172170003	2.57034377505382	2.31408061911662	-2.32578287353118	5.46321606894334	35.5363531112671	-5.86928242788611	35.9815772628784	41.8508596907645	2.58799196997037	7.16258897443613	-0.587829628047377	8.69505760615769	14.8373442689578	27.2095112713178	9.30784071584542	59.4893669541677	50.3768031344811	-5.58793352544308	0.288500053286554	-3.94682832139234	14.0573524137338	1.45569578806559	0.466907444000245	13.510044482549	-6.10334829648336	25.9555755456289
C017	NA	CG	6.26431571112739	5.60946807437473	7.40609235975477	5.50502838346693	2.25030987633599	0.318808552446879	-1.1759351189269	1.13897710802241	2.3149122269493	-0.849692450629341	1.85666546291775	4.51593366410997	14.4148466057248	13.8712048380905	15.4468155957593	13.8186749007967	1.94553161594602	0.227003686957889	1.54339477062225	-3.64203891363823	7.1592815917689	3.12995108548138	2.47623228328096	-2.94167612191704	6.6349680805703	36.8317889637417	-5.60671633488602	38.4560403029124	44.0627566377984	1.5042036174693	7.87429797622893	-4.58525204645263	12.4595500226816	7.5352319015397	15.6824392766423	4.11654007073906	60.0726165792677	55.9560765085286	-0.0326942685577598	2.52759974702779	1.30342940265002	3.55879676641275	-2.838072458903	-3.44062511656019	11.1739246696896	-16.8367106384701	30.7063471317291
C018	NA	CG	10.1609957224963	9.50104976904019	10.8973772458677	9.44524338398904	2.2500935922389	-1.90371141928723	-3.53408608209713	3.40529552395697	6.9393816060541	-1.32105574648604	1.55304534662143	3.7306649901996	4.41108303939515	3.67059440323091	5.40005485939504	3.2837722208336	2.73517751112495	-1.21400758819363	1.59674058339535	-1.72172055079217	3.31846113418752	1.85650056821594	2.44976737547719	-2.46653228468729	4.91629966016448	28.0445350853466	-21.8765136488211	28.0687029558709	50.0869184863941	-0.419425739139912	5.18123411838146	-2.80424209069153	9.00701265862355	7.14742775690182	15.5398158249488	-5.04379198768285	49.8056128692627	54.8494048569455	-0.832582933414313	2.33861954908171	-0.359595200072369	3.63402775979787	-0.309868212099428	-2.65484874660133	8.11939705829675	-13.0982269274068	26.7875545539747
C019	NA	CG	-3.81629655463844	-5.16684477226586	-3.07403920698394	-5.25231920269688	2.59475036730607	-0.409523602664185	-0.764356079777462	0.868449106200033	1.64808510592038	-2.22677990123986	2.93883962348317	6.08500944657759	2.5245111206386	2.44242492193418	3.88459619563162	1.57978657234514	2.34896068858069	-0.538351922945463	3.47302556321667	-3.41376700002041	6.88679256323707	1.01324282907413	2.43505076627786	-2.4559220519227	4.89097281820056	23.5125020269002	-20.394034523713	23.8052319162542	44.1992664399672	3.76095249514546	11.8626372957686	-1.74511229151494	13.6077495872835	6.15275584966942	11.6047584294588	-3.11391179538412	52.3610172865836	55.4749290819677	-4.67677674053959	-1.95771787546183	-4.18428192746696	3.40046106992535	-2.69109399238842	-3.63190121153325	7.40443038265101	-17.479490423887	32.6615740045976
C020	NA	CG	2.59559329120433	1.80554083819551	3.48735754998986	1.83227362775572	2.66855572133824	-0.143511543383344	-1.17664527659273	1.27030962479184	2.44695490138457	-0.444474704023721	1.15034411425752	2.32669747965347	6.42359377796523	5.41236620137081	7.85454967263816	5.19322204252372	3.41369208760884	1.00276845972085	3.21615918525175	-3.153784626181	6.36994381143275	2.85402990857832	2.49856492273797	-2.41216516122258	5.89130279889189	29.9150336307028	-12.918501480167	30.0208386876387	43.0880421640792	0.517295526162888	4.64279648750301	-3.1465283872799	7.78932487478291	10.9029831091563	19.6869306403082	7.44504556847943	61.8159733183488	54.3709277498693	0.219232434082939	3.75048602320146	-0.391118439720305	4.14160446292176	1.3297507521035	-0.387467927610241	14.5283544099964	-8.80784716730533	30.7779049416326
C021	NA	CG	5.49057487205223	3.48531350566723	6.63426368204753	3.29887493416115	3.72189502942121	-1.36090584895854	-2.48089857215959	2.34049711988042	4.82139569204001	-0.731331888834635	1.30751285976834	3.95729702702275	4.09509069831283	2.86239703070234	4.40309911255483	2.77709418622653	1.68023305730466	-0.611921045322109	1.00120123082013	-2.59658223268942	5.04058879110879	2.14643612432259	3.24489891576408	-3.10213352335382	6.34703243911791	26.4436819005896	-20.6002608522486	26.5971590073903	47.2073703314463	1.45825992975453	7.14305484275465	-1.99997723969072	9.22478913182931	4.73809376772907	13.8975076049346	-4.36750491736802	43.2829848045067	47.6504897218747	-2.02844275412736	-0.571780463214446	-2.21650430561216	3.21149772400733	2.19044853493019	-2.64252870799877	6.31844482676188	-9.32577596819842	22.6792007241426
C022	NA	CG	7.71216565793384	6.92919984132256	8.86094108564085	6.79229957109185	2.39879207864234	0.722721731072842	-0.692370819114319	1.1654770674227	2.22595770061221	-1.13734526819714	1.23073468799722	5.76040177578784	-0.500625393398157	-1.59839376717124	-0.322240659777305	-1.55660821180458	1.83926721456412	0.0907584333310691	0.583671004600329	-2.61494062468567	5.25110214807907	1.35814237341421	4.19838790147047	-3.91435432602666	8.11274222749714	19.6267217225832	-21.1085925811488	20.7089854062995	41.8175779874483	-0.220473414700419	4.92641581196687	-4.3995844511432	9.32600026311008	5.80194533853291	9.33507298102368	-2.26785493977419	54.2058264385372	56.4736813783114	0.331260370546674	2.91550870095292	0.261472838163564	3.39892389640681	-0.71035493374962	-5.37679188289686	6.92061045421888	-13.3355231086504	26.5904822540283
C023	NA	CG	5.65403583233173	4.46526820631761	6.72758725844163	4.6405605967595	2.81335596313476	0.42878335298827	-0.63364691754058	0.725587258513673	1.35923417605425	0.935932581974909	0.810943873478816	3.63259864959717	8.96331437477699	8.78646608073895	10.224095367439	8.83010207722003	1.74676504264978	-0.334801564603471	3.04940515687557	-2.99896960920371	6.04837476607928	4.96508567901758	4.45122294366497	-4.47503497450535	10.0210845499901	28.726057434082	-12.6426904066673	29.0571976376754	41.7452093940735	-0.555585015770048	6.29331223396888	-2.23624024010484	8.52955247407372	1.83428716804546	13.4732573424266	-5.02545001848844	49.8641875240619	54.8896375425504	-1.67214962560397	-0.300673313629627	-1.54517904731015	3.07401635449206	-3.68506338853103	-5.65455999227671	5.46312374789898	-7.50433284067008	19.7980232944195
C024	NA	CG	8.17590236663818	6.52983396530151	8.35635142803192	6.61750128337315	3.06304382324219	-1.09447651287441	-1.16088582841546	1.09444767771954	3.09273645521763	-3.73060669217791	2.85491675240653	8.38728850228446	8.99245721527508	6.97142163957868	9.20168525316885	6.94385714239308	3.17117499379175	-0.300699433378343	3.84098142011889	-3.90286261835269	7.74384403847158	1.86703985610178	3.74625572623951	-3.91175983735493	7.65801556359444	30.9990147011621	-11.2081463619215	30.6785183232171	42.2292503804394	-2.07355655250805	4.59924721006836	-6.68318199191775	11.2824292019861	5.05579726930176	15.3704754975864	-0.399817924476229	51.147103294645	51.5469212191213	0.748755226177829	4.49131790493216	1.91781526561028	4.15472906795996	-1.37852202142988	-3.94816146918706	9.18517532552992	-10.7918764509474	26.7490562224388
C025	NA	CG	-3.19868701437245	-3.47200363822605	-1.66689894966457	-3.3324625330386	2.28631338700004	0.0284806414122654	-1.12434404944596	1.13297413235854	2.2573181818045	-3.50566897184952	4.76556861877442	9.51782537709112	5.51916140577067	5.60405772416488	6.80200307317402	5.34830794453621	2.42697934985161	0.554849714243217	4.86143324872722	-4.86931424493375	9.73074749366097	0.454059467205535	1.27958254882985	-1.09454218346949	2.63279268125963	30.8572638138481	-15.902554149213	30.8912855645885	47.130782008793	3.18306014848792	9.50862314369368	-4.20145599800608	13.7100791416998	11.1593878269196	21.5444941520691	5.41988407658494	59.2623638161369	55.736462108441	-0.359550028016953	2.40427152616822	-0.444942121450667	5.45393778112393	1.87834167480469	0.351725725920305	13.5423008164116	-7.83098056129787	27.9177707207721
C026	NA	CG	-2.04727588229709	-3.10178168148465	-1.21832952343976	-3.29258172353109	2.52586968937627	-0.150463065059631	-1.17610900516553	1.24113272925597	2.4172417344215	-1.8672199955693	2.05685721672906	6.75103355633771	3.15734234871688	3.35570191734808	4.47695554173434	2.72577091861213	2.64506953362624	-1.19466457676004	1.7922865220794	-3.17158756150554	6.38323214147999	4.3048731232131	3.99441918875884	-3.78243368835582	8.65758392488736	28.6524476899041	-20.7550787697545	29.4286650094986	50.1837437792531	-1.84781995829609	7.39604692059535	-4.16561870248705	11.5616656230824	13.6097141866331	18.279956364455	-0.27614161754648	65.26452011504	65.5406617325865	-3.98235006486928	1.09922272739357	-1.44589832676354	5.10922243569395	4.70364516929344	-1.22561082175926	10.0120214719419	-15.7703973416929	28.2970087439926
C027	NA	CG	0.64665009254633	-0.27944934578829	1.01057112182414	-0.386245329644593	1.6188742757398	-2.22957249484164	-3.50122203448128	3.55494181696402	7.0561638514453	-3.63879256137582	3.45078869948276	8.10261876255175	6.41724070726439	6.52618897242245	8.17651869895688	6.02029081086542	2.36964789680627	0.423890459818468	0.209962371568941	-1.93823175089829	3.87348007723001	1.42432965013474	2.73166608478857	-2.77150342412021	5.50316950890877	24.2382026000672	-11.6032131761174	25.1500875983888	36.7533007745062	3.51104543024915	6.71360687323662	-0.856830315005133	7.80636861621956	2.23891721880218	9.38701732508763	0.733477336607886	54.2932043266296	54.460175720616	-1.79107712415168	-0.533110242622966	-1.67915860440047	2.06790933189816	0.545970379395342	-1.13888208164963	7.89747439364817	-6.06093543433509	23.4047753158012
C028	NA	CG	11.3296005675843	10.4539630745841	11.4845193188007	10.3151766364891	1.50082620687419	-0.389432157005568	-1.02395732564161	0.941640927989583	1.9655982536312	-0.314849159934303	0.639668442519395	3.10119734277258	-1.31085611927369	-2.17824037225227	-0.820513881137269	-2.14729856239332	2.00285502488406	-0.909185934321747	1.22671166819292	-2.0963626532943	4.13130576477588	2.69437868028254	2.82482286938004	-3.04537921799647	6.97468392692246	23.9889852350408	-20.9393375374721	24.0418688959508	45.0152043922131	0.833011405451315	5.95777962820513	-2.0487091595139	8.00648878771903	10.7072326403398	22.6369887989551	2.38515239513004	65.0069187192317	62.6217663241016	0.334713065124059	1.08108799056625	0.0279275327837553	12.3371063363094	2.94573147647031	0.223738656744257	10.4271827956513	-15.6888676249898	31.4819275169106
C029	NA	CG	2.59792631161139	1.83056163116518	2.84508735119679	1.57353740431507	1.76044944399879	-0.635841066484372	-1.18633363138881	1.37020051043762	2.55770713514161	-0.147919317209942	0.0689332247274013	4.40954140815182	10.5549595114114	8.92548939198441	10.9401656056043	8.78248996352064	3.66956818211894	2.11504822748344	5.12308925972222	-5.0908500986119	10.2139393583341	5.0521445152799	4.63565240883432	-4.85751545452183	10.4303330221926	35.459553813342	-12.6272278605139	36.8677909293481	49.495018789862	2.78087139875854	8.28520576530362	-8.48254229220791	16.7677480575115	3.92261747297046	17.4755827745789	-2.29035986638341	64.1558057544937	66.4461656208771	-4.6811312814677	-2.80808109671433	-3.6875724358687	3.31228248289761	-2.84919566594789	-6.2151344384614	6.6751914621831	-9.01662692455031	23.320628675062
C030	NA	CG	2.69645462865415	1.96002748517023	3.50276181151901	1.93038625965948	2.09070849985316	-0.769428837990415	-0.876826685417606	0.819924302931227	1.7425376044176	-1.18366271862085	1.52563282206439	4.16859036196833	6.52544415644977	6.60892511202373	7.57487718060397	6.31322324910026	1.74446158270905	0.41588687718225	3.7969437623024	-3.78901683076568	7.58596059306808	4.04292482932679	3.50327709028106	-3.49180350884363	8.31140807654871	21.6845344495082	-11.1859250163341	24.8496563539643	36.0355813702984	2.20512263401263	8.07215929367404	-2.90270369027836	10.9748629839524	-2.24268525125175	0.573576196984698	-1.75851360611287	54.5360806287199	57.0033892905697	-2.27174069095349	-0.640115491026283	-6.48272295354933	5.84260746252305	-2.61132326678953	-5.96158185198687	6.02874131347822	-13.112778904127	28.0265413071453
C031	NA	CG	-0.120185307094029	-0.985786968412853	0.485199919201079	-0.805229103451684	2.43116771153041	-0.0882732300531295	-1.39746568265415	1.13187894809814	2.52934463075229	-2.81384931291853	3.29438379015241	6.724220081511	13.7139671075912	13.7238830035074	14.6750019432249	13.4263198216756	1.75112602506366	-1.52698374078387	2.61112072358529	-2.77225303161712	5.38337375520241	1.3934297509314	1.05622967353889	-0.920188266963122	3.11201965871311	37.1014933813186	-9.8746331501007	38.287072488694	48.1617056387947	7.53088646843319	13.556085849603	1.75548055993127	12.1664319951957	4.31679454871586	12.2608907980011	-6.12192147856667	53.8035227939061	59.9254442724727	-8.85106730461121	-4.57723114155588	-7.16135510410581	7.59940957285109	-5.80598422459194	-5.06563779376802	4.50506185894921	-23.2838719440642	33.9152847980317
C032	NA	CG	-0.616705516028025	-1.40819009205652	0.167907138400607	-1.7818365430075	2.22612630934942	-0.225150510195702	-1.17065154992162	0.968507926116387	2.13915947603801	-0.0466218978639641	0.645544049701995	2.91089857192267	8.24739979562305	6.17509979948165	8.06216651348841	6.17374661578073	2.83388327988367	0.14174392760273	0.609365929308391	-2.1173719182303	4.11715934214611	4.52103820301238	4.44374184029443	-4.35951059364137	9.52867520956766	26.6453489727444	-13.6745109753382	26.2296884568532	40.3555397726997	3.49966680246686	8.80349842116946	-3.06546023085004	11.8689586520195	-0.445781857248337	11.7925349604894	3.69645529819505	53.6759575986105	56.704443086446	-4.23028744591607	-1.21191002734124	-3.48271747422597	5.75350479184635	-2.02343307979523	-5.48646750313895	10.1580239892384	-12.4458711932954	29.9988028305296
C033	NA	CG	-0.29401626586914	-1.69985997517904	0.636900685628254	-1.74274314880371	3.26631174723307	-0.806263846655686	-0.930221136858067	0.874977279702823	1.8342799813052	-2.42851155598958	2.62491007232666	8.04502272542318	9.67124894460043	9.01552539253235	11.1147365976969	9.05622591177622	2.85891792392731	0.930857840180396	3.85920492609342	-3.5757012184461	7.43490614453952	0.468352994322778	3.7095076792563	-3.49905096764366	7.20855864689996	32.2541048367818	-11.0215887136459	33.5644011624654	44.5859898761113	6.96192293961843	11.4486792650223	-0.980951155529668	12.4296304205519	2.39825700198611	10.5255746380488	-0.179722110656399	55.6803549397786	56.5722128020798	-6.15137818654378	-2.50970077443123	-5.63045907505353	6.24444737081105	-1.63355140686035	-8.04659907277425	6.82748717753093	-17.2683395385742	29.5317313435872
[truncated: 5 more columns]
